# Supplementary material for: Correction to ‘Ku–DNA binding inhibitors modulate the DNA damage response in response to DNA double-strand breaks’
Source: NAR Cancer. 2024 Aug 1;6(3):zcae036. doi: 10.1093/narcan/zcae036 (PMC11292405; doi:10.1093/narcan/zcae036)
Supplement: zcae036_Supplemental_Files [file zcae036_supplemental_files.zip › 001- 1h/60x- 1h AT- Untreated_g_002.scanprotocol]

<?xml version="1.0" encoding="utf-8"?>
<TupleOfScanProtocolDataProtocolVersionExportContractStageInsertDataArrayOfKeyValueOfstringVesselVersionExportContractszyYO4SQmIkR6jwH xmlns:i="http://www.w3.org/2001/XMLSchema-instance" xmlns="http://schemas.datacontract.org/2004/07/System">
  <m_Item1 xmlns:d2p1="http://schemas.datacontract.org/2004/07/Thermo.Data.Admin">
    <d2p1:Name>60x- 1h AT- Untreated_g_002</d2p1:Name>
    <d2p1:ProtocolVersionIdentifier>98541554-85e6-4de5-94c0-c7aaf7f2b3b0</d2p1:ProtocolVersionIdentifier>
    <d2p1:ScanSequence>
      <d2p1:RunSequences i:nil="true" />
      <d2p1:RunSequencesV2>
        <d2p1:RunSequenceV2>
          <d2p1:AreaSequencePattern>SerpentineHorizontal</d2p1:AreaSequencePattern>
          <d2p1:AutoFocusSettings>
            <d2p1:AutoFocusFirstTimepointOnly>true</d2p1:AutoFocusFirstTimepointOnly>
            <d2p1:AutoFocusUsage>Off</d2p1:AutoFocusUsage>
            <d2p1:ChannelToFocus>1</d2p1:ChannelToFocus>
            <d2p1:IntraWellAutoFocusFrequency>0</d2p1:IntraWellAutoFocusFrequency>
            <d2p1:SkipFieldWithAutoFocusFailure>true</d2p1:SkipFieldWithAutoFocusFailure>
            <d2p1:AutoFocusFrequency>OncePerArea</d2p1:AutoFocusFrequency>
          </d2p1:AutoFocusSettings>
          <d2p1:DefaultZPosition>-75.721409652185457</d2p1:DefaultZPosition>
          <d2p1:DoStitching>false</d2p1:DoStitching>
          <d2p1:FieldSequencePattern>SpiralOutward</d2p1:FieldSequencePattern>
          <d2p1:LocationSequence>
            <d2p1:LocationSequenceType>CustomScanArea</d2p1:LocationSequenceType>
            <d2p1:ScanLocations>
              <d2p1:ScanLocation>
                <d2p1:CustomLocationShape>
                  <d2p1:CustomShape>Single</d2p1:CustomShape>
                  <d2p1:Extents xmlns:d10p1="http://schemas.datacontract.org/2004/07/System.Windows" />
                  <d2p1:Id>aee3c87a-0671-4075-84ff-d2228a8c1837</d2p1:Id>
                  <d2p1:ReferencePoint xmlns:d10p1="http://schemas.datacontract.org/2004/07/System.Windows">
                    <d10p1:_x>-2267.693537552339</d10p1:_x>
                    <d10p1:_y>-499.24949097365925</d10p1:_y>
                  </d2p1:ReferencePoint>
                </d2p1:CustomLocationShape>
                <d2p1:DefaultZLocation>-40.080589168815713</d2p1:DefaultZLocation>
                <d2p1:DefaultZLocationChannelIndex>0</d2p1:DefaultZLocationChannelIndex>
                <d2p1:FillDirection>FromCenter</d2p1:FillDirection>
                <d2p1:FillFraction>0.1</d2p1:FillFraction>
                <d2p1:LocationName i:nil="true" />
                <d2p1:LocationNumber>0</d2p1:LocationNumber>
                <d2p1:LocationType>Custom</d2p1:LocationType>
                <d2p1:NumberOfFieldColumns>0</d2p1:NumberOfFieldColumns>
                <d2p1:NumberOfFieldRows>0</d2p1:NumberOfFieldRows>
              </d2p1:ScanLocation>
              <d2p1:ScanLocation>
                <d2p1:CustomLocationShape>
                  <d2p1:CustomShape>Single</d2p1:CustomShape>
                  <d2p1:Extents xmlns:d10p1="http://schemas.datacontract.org/2004/07/System.Windows" />
                  <d2p1:Id>a7fc474d-9a98-48e1-b5cd-61dea5c7edea</d2p1:Id>
                  <d2p1:ReferencePoint xmlns:d10p1="http://schemas.datacontract.org/2004/07/System.Windows">
                    <d10p1:_x>-2267.693537552339</d10p1:_x>
                    <d10p1:_y>-499.24949097365925</d10p1:_y>
                  </d2p1:ReferencePoint>
                </d2p1:CustomLocationShape>
                <d2p1:DefaultZLocation>-40.080589168815713</d2p1:DefaultZLocation>
                <d2p1:DefaultZLocationChannelIndex>0</d2p1:DefaultZLocationChannelIndex>
                <d2p1:FillDirection>FromCenter</d2p1:FillDirection>
                <d2p1:FillFraction>0.1</d2p1:FillFraction>
                <d2p1:LocationName i:nil="true" />
                <d2p1:LocationNumber>0</d2p1:LocationNumber>
                <d2p1:LocationType>Custom</d2p1:LocationType>
                <d2p1:NumberOfFieldColumns>0</d2p1:NumberOfFieldColumns>
                <d2p1:NumberOfFieldRows>0</d2p1:NumberOfFieldRows>
              </d2p1:ScanLocation>
              <d2p1:ScanLocation>
                <d2p1:CustomLocationShape>
                  <d2p1:CustomShape>Single</d2p1:CustomShape>
                  <d2p1:Extents xmlns:d10p1="http://schemas.datacontract.org/2004/07/System.Windows" />
                  <d2p1:Id>37fc95f6-1442-40e5-8cc4-c319ddede245</d2p1:Id>
                  <d2p1:ReferencePoint xmlns:d10p1="http://schemas.datacontract.org/2004/07/System.Windows">
                    <d10p1:_x>-1991.0041103474646</d10p1:_x>
                    <d10p1:_y>-130.52063465073456</d10p1:_y>
                  </d2p1:ReferencePoint>
                </d2p1:CustomLocationShape>
                <d2p1:DefaultZLocation>-43.699410831184288</d2p1:DefaultZLocation>
                <d2p1:DefaultZLocationChannelIndex>0</d2p1:DefaultZLocationChannelIndex>
                <d2p1:FillDirection>FromCenter</d2p1:FillDirection>
                <d2p1:FillFraction>0.1</d2p1:FillFraction>
                <d2p1:LocationName i:nil="true" />
                <d2p1:LocationNumber>0</d2p1:LocationNumber>
                <d2p1:LocationType>Custom</d2p1:LocationType>
                <d2p1:NumberOfFieldColumns>0</d2p1:NumberOfFieldColumns>
                <d2p1:NumberOfFieldRows>0</d2p1:NumberOfFieldRows>
              </d2p1:ScanLocation>
              <d2p1:ScanLocation>
                <d2p1:CustomLocationShape>
                  <d2p1:CustomShape>Single</d2p1:CustomShape>
                  <d2p1:Extents xmlns:d10p1="http://schemas.datacontract.org/2004/07/System.Windows" />
                  <d2p1:Id>543e151a-a5c1-4e67-b1d1-c39b7c7a3389</d2p1:Id>
                  <d2p1:ReferencePoint xmlns:d10p1="http://schemas.datacontract.org/2004/07/System.Windows">
                    <d10p1:_x>-2370.3655375523376</d10p1:_x>
                    <d10p1:_y>755.20210582576863</d10p1:_y>
                  </d2p1:ReferencePoint>
                </d2p1:CustomLocationShape>
                <d2p1:DefaultZLocation>-42.080589168815713</d2p1:DefaultZLocation>
                <d2p1:DefaultZLocationChannelIndex>0</d2p1:DefaultZLocationChannelIndex>
                <d2p1:FillDirection>FromCenter</d2p1:FillDirection>
                <d2p1:FillFraction>0.1</d2p1:FillFraction>
                <d2p1:LocationName i:nil="true" />
                <d2p1:LocationNumber>0</d2p1:LocationNumber>
                <d2p1:LocationType>Custom</d2p1:LocationType>
                <d2p1:NumberOfFieldColumns>0</d2p1:NumberOfFieldColumns>
                <d2p1:NumberOfFieldRows>0</d2p1:NumberOfFieldRows>
              </d2p1:ScanLocation>
              <d2p1:ScanLocation>
                <d2p1:CustomLocationShape>
                  <d2p1:CustomShape>Single</d2p1:CustomShape>
                  <d2p1:Extents xmlns:d10p1="http://schemas.datacontract.org/2004/07/System.Windows" />
                  <d2p1:Id>68cd5dc6-4b47-4a71-b4a6-2437bcc08cfc</d2p1:Id>
                  <d2p1:ReferencePoint xmlns:d10p1="http://schemas.datacontract.org/2004/07/System.Windows">
                    <d10p1:_x>24522.560278763427</d10p1:_x>
                    <d10p1:_y>1025.3926178279169</d10p1:_y>
                  </d2p1:ReferencePoint>
                </d2p1:CustomLocationShape>
                <d2p1:DefaultZLocation>-87.299410831184289</d2p1:DefaultZLocation>
                <d2p1:DefaultZLocationChannelIndex>0</d2p1:DefaultZLocationChannelIndex>
                <d2p1:FillDirection>FromCenter</d2p1:FillDirection>
                <d2p1:FillFraction>0.1</d2p1:FillFraction>
                <d2p1:LocationName i:nil="true" />
                <d2p1:LocationNumber>0</d2p1:LocationNumber>
                <d2p1:LocationType>Custom</d2p1:LocationType>
                <d2p1:NumberOfFieldColumns>0</d2p1:NumberOfFieldColumns>
                <d2p1:NumberOfFieldRows>0</d2p1:NumberOfFieldRows>
              </d2p1:ScanLocation>
              <d2p1:ScanLocation>
                <d2p1:CustomLocationShape>
                  <d2p1:CustomShape>Single</d2p1:CustomShape>
                  <d2p1:Extents xmlns:d10p1="http://schemas.datacontract.org/2004/07/System.Windows" />
                  <d2p1:Id>460a9be7-c679-4a10-8f6a-a1b0292bd0ad</d2p1:Id>
                  <d2p1:ReferencePoint xmlns:d10p1="http://schemas.datacontract.org/2004/07/System.Windows">
                    <d10p1:_x>25638.773948532333</d10p1:_x>
                    <d10p1:_y>1206.56017175041</d10p1:_y>
                  </d2p1:ReferencePoint>
                </d2p1:CustomLocationShape>
                <d2p1:DefaultZLocation>-89.9105891688157</d2p1:DefaultZLocation>
                <d2p1:DefaultZLocationChannelIndex>0</d2p1:DefaultZLocationChannelIndex>
                <d2p1:FillDirection>FromCenter</d2p1:FillDirection>
                <d2p1:FillFraction>0.1</d2p1:FillFraction>
                <d2p1:LocationName i:nil="true" />
                <d2p1:LocationNumber>0</d2p1:LocationNumber>
                <d2p1:LocationType>Custom</d2p1:LocationType>
                <d2p1:NumberOfFieldColumns>0</d2p1:NumberOfFieldColumns>
                <d2p1:NumberOfFieldRows>0</d2p1:NumberOfFieldRows>
              </d2p1:ScanLocation>
              <d2p1:ScanLocation>
                <d2p1:CustomLocationShape>
                  <d2p1:CustomShape>Single</d2p1:CustomShape>
                  <d2p1:Extents xmlns:d10p1="http://schemas.datacontract.org/2004/07/System.Windows" />
                  <d2p1:Id>ee79eb5b-804b-4f68-a927-a480bf33faee</d2p1:Id>
                  <d2p1:ReferencePoint xmlns:d10p1="http://schemas.datacontract.org/2004/07/System.Windows">
                    <d10p1:_x>25797.527311725742</d10p1:_x>
                    <d10p1:_y>1469.6643823087215</d10p1:_y>
                  </d2p1:ReferencePoint>
                </d2p1:CustomLocationShape>
                <d2p1:DefaultZLocation>-89.250589168815708</d2p1:DefaultZLocation>
                <d2p1:DefaultZLocationChannelIndex>0</d2p1:DefaultZLocationChannelIndex>
                <d2p1:FillDirection>FromCenter</d2p1:FillDirection>
                <d2p1:FillFraction>0.1</d2p1:FillFraction>
                <d2p1:LocationName i:nil="true" />
                <d2p1:LocationNumber>0</d2p1:LocationNumber>
                <d2p1:LocationType>Custom</d2p1:LocationType>
                <d2p1:NumberOfFieldColumns>0</d2p1:NumberOfFieldColumns>
                <d2p1:NumberOfFieldRows>0</d2p1:NumberOfFieldRows>
              </d2p1:ScanLocation>
              <d2p1:ScanLocation>
                <d2p1:CustomLocationShape>
                  <d2p1:CustomShape>Single</d2p1:CustomShape>
                  <d2p1:Extents xmlns:d10p1="http://schemas.datacontract.org/2004/07/System.Windows" />
                  <d2p1:Id>89e1701c-c6f3-4b7d-a1fa-30882c81224d</d2p1:Id>
                  <d2p1:ReferencePoint xmlns:d10p1="http://schemas.datacontract.org/2004/07/System.Windows">
                    <d10p1:_x>8669.65584355712</d10p1:_x>
                    <d10p1:_y>-3049.2340368947184</d10p1:_y>
                  </d2p1:ReferencePoint>
                </d2p1:CustomLocationShape>
                <d2p1:DefaultZLocation>-54.030589168815716</d2p1:DefaultZLocation>
                <d2p1:DefaultZLocationChannelIndex>0</d2p1:DefaultZLocationChannelIndex>
                <d2p1:FillDirection>FromCenter</d2p1:FillDirection>
                <d2p1:FillFraction>0.1</d2p1:FillFraction>
                <d2p1:LocationName i:nil="true" />
                <d2p1:LocationNumber>0</d2p1:LocationNumber>
                <d2p1:LocationType>Custom</d2p1:LocationType>
                <d2p1:NumberOfFieldColumns>0</d2p1:NumberOfFieldColumns>
                <d2p1:NumberOfFieldRows>0</d2p1:NumberOfFieldRows>
              </d2p1:ScanLocation>
              <d2p1:ScanLocation>
                <d2p1:CustomLocationShape>
                  <d2p1:CustomShape>Single</d2p1:CustomShape>
                  <d2p1:Extents xmlns:d10p1="http://schemas.datacontract.org/2004/07/System.Windows" />
                  <d2p1:Id>ab7ee449-4145-4a8b-87b8-9d1e3822f3cf</d2p1:Id>
                  <d2p1:ReferencePoint xmlns:d10p1="http://schemas.datacontract.org/2004/07/System.Windows">
                    <d10p1:_x>8696.4902269284667</d10p1:_x>
                    <d10p1:_y>-2924.6405098462915</d10p1:_y>
                  </d2p1:ReferencePoint>
                </d2p1:CustomLocationShape>
                <d2p1:DefaultZLocation>-54.029410831184286</d2p1:DefaultZLocation>
                <d2p1:DefaultZLocationChannelIndex>0</d2p1:DefaultZLocationChannelIndex>
                <d2p1:FillDirection>FromCenter</d2p1:FillDirection>
                <d2p1:FillFraction>0.1</d2p1:FillFraction>
                <d2p1:LocationName i:nil="true" />
                <d2p1:LocationNumber>0</d2p1:LocationNumber>
                <d2p1:LocationType>Custom</d2p1:LocationType>
                <d2p1:NumberOfFieldColumns>0</d2p1:NumberOfFieldColumns>
                <d2p1:NumberOfFieldRows>0</d2p1:NumberOfFieldRows>
              </d2p1:ScanLocation>
              <d2p1:ScanLocation>
                <d2p1:CustomLocationShape>
                  <d2p1:CustomShape>Single</d2p1:CustomShape>
                  <d2p1:Extents xmlns:d10p1="http://schemas.datacontract.org/2004/07/System.Windows" />
                  <d2p1:Id>e7971126-d3aa-4d5a-a1e3-650d88f31cc9</d2p1:Id>
                  <d2p1:ReferencePoint xmlns:d10p1="http://schemas.datacontract.org/2004/07/System.Windows">
                    <d10p1:_x>8290.9245462883482</d10p1:_x>
                    <d10p1:_y>-2294.0950218484427</d10p1:_y>
                  </d2p1:ReferencePoint>
                </d2p1:CustomLocationShape>
                <d2p1:DefaultZLocation>-51.399410831184284</d2p1:DefaultZLocation>
                <d2p1:DefaultZLocationChannelIndex>0</d2p1:DefaultZLocationChannelIndex>
                <d2p1:FillDirection>FromCenter</d2p1:FillDirection>
                <d2p1:FillFraction>0.1</d2p1:FillFraction>
                <d2p1:LocationName i:nil="true" />
                <d2p1:LocationNumber>0</d2p1:LocationNumber>
                <d2p1:LocationType>Custom</d2p1:LocationType>
                <d2p1:NumberOfFieldColumns>0</d2p1:NumberOfFieldColumns>
                <d2p1:NumberOfFieldRows>0</d2p1:NumberOfFieldRows>
              </d2p1:ScanLocation>
              <d2p1:ScanLocation>
                <d2p1:CustomLocationShape>
                  <d2p1:CustomShape>Single</d2p1:CustomShape>
                  <d2p1:Extents xmlns:d10p1="http://schemas.datacontract.org/2004/07/System.Windows" />
                  <d2p1:Id>cd1a7b64-4ac0-45d9-ad22-1a3bec4eb8d7</d2p1:Id>
                  <d2p1:ReferencePoint xmlns:d10p1="http://schemas.datacontract.org/2004/07/System.Windows">
                    <d10p1:_x>-10554.589748110646</d10p1:_x>
                    <d10p1:_y>-1293.5639959309631</d10p1:_y>
                  </d2p1:ReferencePoint>
                </d2p1:CustomLocationShape>
                <d2p1:DefaultZLocation>-3.6539996521854619</d2p1:DefaultZLocation>
                <d2p1:DefaultZLocationChannelIndex>0</d2p1:DefaultZLocationChannelIndex>
                <d2p1:FillDirection>FromCenter</d2p1:FillDirection>
                <d2p1:FillFraction>0.1</d2p1:FillFraction>
                <d2p1:LocationName i:nil="true" />
                <d2p1:LocationNumber>0</d2p1:LocationNumber>
                <d2p1:LocationType>Custom</d2p1:LocationType>
                <d2p1:NumberOfFieldColumns>0</d2p1:NumberOfFieldColumns>
                <d2p1:NumberOfFieldRows>0</d2p1:NumberOfFieldRows>
              </d2p1:ScanLocation>
              <d2p1:ScanLocation>
                <d2p1:CustomLocationShape>
                  <d2p1:CustomShape>Single</d2p1:CustomShape>
                  <d2p1:Extents xmlns:d10p1="http://schemas.datacontract.org/2004/07/System.Windows" />
                  <d2p1:Id>4307d754-c9d4-499a-aa4c-157b2ffc273a</d2p1:Id>
                  <d2p1:ReferencePoint xmlns:d10p1="http://schemas.datacontract.org/2004/07/System.Windows">
                    <d10p1:_x>-10454.181612435003</d10p1:_x>
                    <d10p1:_y>-1278.7948682567542</d10p1:_y>
                  </d2p1:ReferencePoint>
                </d2p1:CustomLocationShape>
                <d2p1:DefaultZLocation>-4.2971396521854786</d2p1:DefaultZLocation>
                <d2p1:DefaultZLocationChannelIndex>0</d2p1:DefaultZLocationChannelIndex>
                <d2p1:FillDirection>FromCenter</d2p1:FillDirection>
                <d2p1:FillFraction>0.1</d2p1:FillFraction>
                <d2p1:LocationName i:nil="true" />
                <d2p1:LocationNumber>0</d2p1:LocationNumber>
                <d2p1:LocationType>Custom</d2p1:LocationType>
                <d2p1:NumberOfFieldColumns>0</d2p1:NumberOfFieldColumns>
                <d2p1:NumberOfFieldRows>0</d2p1:NumberOfFieldRows>
              </d2p1:ScanLocation>
              <d2p1:ScanLocation>
                <d2p1:CustomLocationShape>
                  <d2p1:CustomShape>Single</d2p1:CustomShape>
                  <d2p1:Extents xmlns:d10p1="http://schemas.datacontract.org/2004/07/System.Windows" />
                  <d2p1:Id>5eb32aab-e4f3-42c0-9966-16c7564c693d</d2p1:Id>
                  <d2p1:ReferencePoint xmlns:d10p1="http://schemas.datacontract.org/2004/07/System.Windows">
                    <d10p1:_x>-9732.68491674861</d10p1:_x>
                    <d10p1:_y>-673.83007977165141</d10p1:_y>
                  </d2p1:ReferencePoint>
                </d2p1:CustomLocationShape>
                <d2p1:DefaultZLocation>-5.619149652185456</d2p1:DefaultZLocation>
                <d2p1:DefaultZLocationChannelIndex>0</d2p1:DefaultZLocationChannelIndex>
                <d2p1:FillDirection>FromCenter</d2p1:FillDirection>
                <d2p1:FillFraction>0.1</d2p1:FillFraction>
                <d2p1:LocationName i:nil="true" />
                <d2p1:LocationNumber>0</d2p1:LocationNumber>
                <d2p1:LocationType>Custom</d2p1:LocationType>
                <d2p1:NumberOfFieldColumns>0</d2p1:NumberOfFieldColumns>
                <d2p1:NumberOfFieldRows>0</d2p1:NumberOfFieldRows>
              </d2p1:ScanLocation>
              <d2p1:ScanLocation>
                <d2p1:CustomLocationShape>
                  <d2p1:CustomShape>Single</d2p1:CustomShape>
                  <d2p1:Extents xmlns:d10p1="http://schemas.datacontract.org/2004/07/System.Windows" />
                  <d2p1:Id>41a8b1dd-7925-4635-aea9-4066f41bea4d</d2p1:Id>
                  <d2p1:ReferencePoint xmlns:d10p1="http://schemas.datacontract.org/2004/07/System.Windows">
                    <d10p1:_x>23019.721185008126</d10p1:_x>
                    <d10p1:_y>-2166.5563920866944</d10p1:_y>
                  </d2p1:ReferencePoint>
                </d2p1:CustomLocationShape>
                <d2p1:DefaultZLocation>-75.721409652185457</d2p1:DefaultZLocation>
                <d2p1:DefaultZLocationChannelIndex>0</d2p1:DefaultZLocationChannelIndex>
                <d2p1:FillDirection>FromCenter</d2p1:FillDirection>
                <d2p1:FillFraction>0.1</d2p1:FillFraction>
                <d2p1:LocationName i:nil="true" />
                <d2p1:LocationNumber>0</d2p1:LocationNumber>
                <d2p1:LocationType>Custom</d2p1:LocationType>
                <d2p1:NumberOfFieldColumns>0</d2p1:NumberOfFieldColumns>
                <d2p1:NumberOfFieldRows>0</d2p1:NumberOfFieldRows>
              </d2p1:ScanLocation>
              <d2p1:ScanLocation>
                <d2p1:CustomLocationShape>
                  <d2p1:CustomShape>Single</d2p1:CustomShape>
                  <d2p1:Extents xmlns:d10p1="http://schemas.datacontract.org/2004/07/System.Windows" />
                  <d2p1:Id>60a3921f-8bec-4ffb-932f-1fbf543bd72e</d2p1:Id>
                  <d2p1:ReferencePoint xmlns:d10p1="http://schemas.datacontract.org/2004/07/System.Windows">
                    <d10p1:_x>23020.777445488213</d10p1:_x>
                    <d10p1:_y>-2290.5068791279568</d10p1:_y>
                  </d2p1:ReferencePoint>
                </d2p1:CustomLocationShape>
                <d2p1:DefaultZLocation>-75.721409652185457</d2p1:DefaultZLocation>
                <d2p1:DefaultZLocationChannelIndex>0</d2p1:DefaultZLocationChannelIndex>
                <d2p1:FillDirection>FromCenter</d2p1:FillDirection>
                <d2p1:FillFraction>0.1</d2p1:FillFraction>
                <d2p1:LocationName i:nil="true" />
                <d2p1:LocationNumber>0</d2p1:LocationNumber>
                <d2p1:LocationType>Custom</d2p1:LocationType>
                <d2p1:NumberOfFieldColumns>0</d2p1:NumberOfFieldColumns>
                <d2p1:NumberOfFieldRows>0</d2p1:NumberOfFieldRows>
              </d2p1:ScanLocation>
            </d2p1:ScanLocations>
            <d2p1:VesselHolderAndAreas xmlns:d7p1="http://schemas.microsoft.com/2003/10/Serialization/Arrays">
              <d7p1:KeyValueOfstringArrayOfAreaWithLocationsszyYO4SQ>
                <d7p1:Key>Top Slide</d7p1:Key>
                <d7p1:Value>
                  <d2p1:AreaWithLocations>
                    <d2p1:LocationIds>
                      <d7p1:int>0</d7p1:int>
                    </d2p1:LocationIds>
                    <d2p1:VesselAreaSpecification>
                      <d2p1:AreaGridIndex>0</d2p1:AreaGridIndex>
                      <d2p1:Column>0</d2p1:Column>
                      <d2p1:Row>0</d2p1:Row>
                    </d2p1:VesselAreaSpecification>
                  </d2p1:AreaWithLocations>
                </d7p1:Value>
              </d7p1:KeyValueOfstringArrayOfAreaWithLocationsszyYO4SQ>
            </d2p1:VesselHolderAndAreas>
          </d2p1:LocationSequence>
          <d2p1:RunSequenceChannels>
            <d2p1:ChannelSequence>
              <d2p1:Capture>false</d2p1:Capture>
              <d2p1:CaptureZStack>false</d2p1:CaptureZStack>
              <d2p1:ChannelIndex>0</d2p1:ChannelIndex>
              <d2p1:ZStackSettings>
                <d2p1:NumberOfSteps>2</d2p1:NumberOfSteps>
                <d2p1:ProjectionMethod>Maximum</d2p1:ProjectionMethod>
                <d2p1:StepSize>0.33058916881571115</d2p1:StepSize>
                <d2p1:ZOffset>0</d2p1:ZOffset>
              </d2p1:ZStackSettings>
            </d2p1:ChannelSequence>
            <d2p1:ChannelSequence>
              <d2p1:Capture>false</d2p1:Capture>
              <d2p1:CaptureZStack>false</d2p1:CaptureZStack>
              <d2p1:ChannelIndex>1</d2p1:ChannelIndex>
              <d2p1:ZStackSettings>
                <d2p1:NumberOfSteps>2</d2p1:NumberOfSteps>
                <d2p1:ProjectionMethod>Maximum</d2p1:ProjectionMethod>
                <d2p1:StepSize>0.33058916881571115</d2p1:StepSize>
                <d2p1:ZOffset>0</d2p1:ZOffset>
              </d2p1:ZStackSettings>
            </d2p1:ChannelSequence>
            <d2p1:ChannelSequence>
              <d2p1:Capture>false</d2p1:Capture>
              <d2p1:CaptureZStack>false</d2p1:CaptureZStack>
              <d2p1:ChannelIndex>2</d2p1:ChannelIndex>
              <d2p1:ZStackSettings>
                <d2p1:NumberOfSteps>2</d2p1:NumberOfSteps>
                <d2p1:ProjectionMethod>Maximum</d2p1:ProjectionMethod>
                <d2p1:StepSize>0.33058916881571115</d2p1:StepSize>
                <d2p1:ZOffset>0</d2p1:ZOffset>
              </d2p1:ZStackSettings>
            </d2p1:ChannelSequence>
            <d2p1:ChannelSequence>
              <d2p1:Capture>false</d2p1:Capture>
              <d2p1:CaptureZStack>false</d2p1:CaptureZStack>
              <d2p1:ChannelIndex>3</d2p1:ChannelIndex>
              <d2p1:ZStackSettings>
                <d2p1:NumberOfSteps>2</d2p1:NumberOfSteps>
                <d2p1:ProjectionMethod>Maximum</d2p1:ProjectionMethod>
                <d2p1:StepSize>0.33058916881571115</d2p1:StepSize>
                <d2p1:ZOffset>0</d2p1:ZOffset>
              </d2p1:ZStackSettings>
            </d2p1:ChannelSequence>
          </d2p1:RunSequenceChannels>
          <d2p1:Runs>
            <d2p1:Run>
              <d2p1:IncubatorSettings>
                <d2p1:Co2Enabled>false</d2p1:Co2Enabled>
                <d2p1:Co2Percent>0</d2p1:Co2Percent>
                <d2p1:OxygenEnabled>false</d2p1:OxygenEnabled>
                <d2p1:OxygenPercent>0</d2p1:OxygenPercent>
                <d2p1:ShutdownMinutes>0</d2p1:ShutdownMinutes>
                <d2p1:ShutdownOption>ManualShutdown</d2p1:ShutdownOption>
                <d2p1:Temperature>0</d2p1:Temperature>
                <d2p1:UseHumidity>false</d2p1:UseHumidity>
                <d2p1:UseIncubator>false</d2p1:UseIncubator>
              </d2p1:IncubatorSettings>
              <d2p1:NumberOfIntervals>1</d2p1:NumberOfIntervals>
              <d2p1:NumberOfZstacksAcquired>0</d2p1:NumberOfZstacksAcquired>
              <d2p1:PreDelay>PT0S</d2p1:PreDelay>
              <d2p1:TotalDuration>PT0S</d2p1:TotalDuration>
              <d2p1:IntervalDuration>PT0S</d2p1:IntervalDuration>
            </d2p1:Run>
          </d2p1:Runs>
          <d2p1:UseIncubator>false</d2p1:UseIncubator>
          <d2p1:_protocolInstrumentSettings xmlns:d6p1="http://schemas.datacontract.org/2004/07/Thermo.Data.Admin.UserDefined">
            <d6p1:CameraModeValues>
              <d6p1:Binning>1</d6p1:Binning>
              <d6p1:SettingsValue xmlns:d8p1="http://schemas.datacontract.org/2004/07/System.Collections.ObjectModel" i:type="d8p1:ReadOnlyDictionaryOfstringdouble">
                <d8p1:m_dictionary xmlns:d9p1="http://schemas.microsoft.com/2003/10/Serialization/Arrays">
                  <d9p1:KeyValueOfstringdouble>
                    <d9p1:Key>WhiteBalanceRed</d9p1:Key>
                    <d9p1:Value>0</d9p1:Value>
                  </d9p1:KeyValueOfstringdouble>
                  <d9p1:KeyValueOfstringdouble>
                    <d9p1:Key>WhiteBalanceGreen</d9p1:Key>
                    <d9p1:Value>0</d9p1:Value>
                  </d9p1:KeyValueOfstringdouble>
                  <d9p1:KeyValueOfstringdouble>
                    <d9p1:Key>WhiteBalanceBlue</d9p1:Key>
                    <d9p1:Value>0</d9p1:Value>
                  </d9p1:KeyValueOfstringdouble>
                </d8p1:m_dictionary>
              </d6p1:SettingsValue>
            </d6p1:CameraModeValues>
            <d6p1:CameraSpecification xmlns:d7p1="http://schemas.datacontract.org/2004/07/Thermo.Automation.Camera">
              <d7p1:FactoryName>PointGreyResearch</d7p1:FactoryName>
              <d7p1:ModelName>Flea3 FL3-U3-13S2M</d7p1:ModelName>
            </d6p1:CameraSpecification>
            <d6p1:Objective>
              <d6p1:Manufacturer>Olympus</d6p1:Manufacturer>
              <d6p1:PartNumber>AMEP4694</d6p1:PartNumber>
            </d6p1:Objective>
          </d2p1:_protocolInstrumentSettings>
        </d2p1:RunSequenceV2>
      </d2p1:RunSequencesV2>
    </d2p1:ScanSequence>
    <d2p1:StageInsertSpec>
      <d2p1:Manufacturer>Evos</d2p1:Manufacturer>
      <d2p1:PartNumber>AMEP-VH021</d2p1:PartNumber>
    </d2p1:StageInsertSpec>
    <d2p1:Version>2</d2p1:Version>
    <d2p1:VesselVersionIdentifier xmlns:d3p1="http://schemas.microsoft.com/2003/10/Serialization/Arrays">
      <d3p1:KeyValueOfstringguid>
        <d3p1:Key>Top Slide</d3p1:Key>
        <d3p1:Value>3dbd3380-3f91-4fb7-a1e5-a05c0d7a6445</d3p1:Value>
      </d3p1:KeyValueOfstringguid>
      <d3p1:KeyValueOfstringguid>
        <d3p1:Key>Bottom Slide</d3p1:Key>
        <d3p1:Value>3dbd3380-3f91-4fb7-a1e5-a05c0d7a6445</d3p1:Value>
      </d3p1:KeyValueOfstringguid>
    </d2p1:VesselVersionIdentifier>
  </m_Item1>
  <m_Item2 xmlns:d2p1="http://schemas.datacontract.org/2004/07/Thermo.Data.Admin">
    <d2p1:BaseProtocol xmlns:d3p1="http://schemas.datacontract.org/2004/07/Thermo.Data.Admin.Base">
      <d3p1:AreaNode>
        <d3p1:ChildCreatedObjectNodeIdentifiers xmlns:d5p1="http://schemas.microsoft.com/2003/10/Serialization/Arrays" />
        <d3p1:BaseFeatures xmlns:d5p1="http://schemas.microsoft.com/2003/10/Serialization/Arrays" />
      </d3p1:AreaNode>
      <d3p1:FieldNode>
        <d3p1:ChildCreatedObjectNodeIdentifiers xmlns:d5p1="http://schemas.microsoft.com/2003/10/Serialization/Arrays" />
        <d3p1:BaseFeatures xmlns:d5p1="http://schemas.microsoft.com/2003/10/Serialization/Arrays" />
        <d3p1:BaseImages xmlns:d5p1="http://schemas.microsoft.com/2003/10/Serialization/Arrays" />
        <d3p1:BaseMasks xmlns:d5p1="http://schemas.microsoft.com/2003/10/Serialization/Arrays" />
        <d3p1:NumberOfChannels>4</d3p1:NumberOfChannels>
      </d3p1:FieldNode>
      <d3p1:ObjectNodes xmlns:d4p1="http://schemas.microsoft.com/2003/10/Serialization/Arrays" />
      <d3p1:PassNode>
        <d3p1:ChildCreatedObjectNodeIdentifiers xmlns:d5p1="http://schemas.microsoft.com/2003/10/Serialization/Arrays" />
        <d3p1:BaseFeatures xmlns:d5p1="http://schemas.microsoft.com/2003/10/Serialization/Arrays" />
      </d3p1:PassNode>
      <d3p1:ScanNode>
        <d3p1:BaseFeatures xmlns:d5p1="http://schemas.microsoft.com/2003/10/Serialization/Arrays" />
      </d3p1:ScanNode>
    </d2p1:BaseProtocol>
    <d2p1:ProcessingSpecification />
    <d2p1:ProtocolHeader xmlns:d3p1="http://schemas.datacontract.org/2004/07/Thermo.Data.Admin.Headers">
      <d3p1:CreationTime>2021-04-08T14:45:42.0266975-04:00</d3p1:CreationTime>
      <d3p1:Identifier>53bd49cd-5535-4019-a616-803a95780447</d3p1:Identifier>
      <d3p1:LastSavedTime>0001-01-01T00:00:00</d3p1:LastSavedTime>
      <d3p1:Name>2021-04-08 14:45:42Z</d3p1:Name>
      <d3p1:ProcessingSpecificationFormat>
        <d3p1:CompanyName>ThermoFisher</d3p1:CompanyName>
        <d3p1:FormatName>FormatName</d3p1:FormatName>
        <d3p1:FormatVersion>
          <_Build>-1</_Build>
          <_Major>1</_Major>
          <_Minor>0</_Minor>
          <_Revision>-1</_Revision>
        </d3p1:FormatVersion>
      </d3p1:ProcessingSpecificationFormat>
      <d3p1:ProcessingSpecificationName></d3p1:ProcessingSpecificationName>
      <d3p1:ProcessingSpecificationVersion>0</d3p1:ProcessingSpecificationVersion>
    </d2p1:ProtocolHeader>
    <d2p1:ProtocolVersion xmlns:d3p1="http://schemas.datacontract.org/2004/07/Thermo.Data.Admin.KeyValueTypes">
      <d3p1:AssayModuleName></d3p1:AssayModuleName>
      <d3p1:AssayModuleVersion>0</d3p1:AssayModuleVersion>
      <d3p1:Comments xmlns:d4p1="http://schemas.microsoft.com/2003/10/Serialization/Arrays" />
      <d3p1:IsKinetic>false</d3p1:IsKinetic>
      <d3p1:Modified>true</d3p1:Modified>
      <d3p1:ProtocolIdentifier>53bd49cd-5535-4019-a616-803a95780447</d3p1:ProtocolIdentifier>
      <d3p1:ProtocolName>2021-04-08 14:45:42Z</d3p1:ProtocolName>
      <d3p1:Status>Temp</d3p1:Status>
      <d3p1:UserDefinedProtocol xmlns:d4p1="http://schemas.datacontract.org/2004/07/Thermo.Data.Admin.UserDefined">
        <d4p1:AreaNode>
          <d4p1:BaseFeatures xmlns:d6p1="http://schemas.microsoft.com/2003/10/Serialization/Arrays" />
          <d4p1:UserDefinedDerivedFeatures xmlns:d6p1="http://schemas.microsoft.com/2003/10/Serialization/Arrays" />
          <d4p1:UserDefinedSubpopulationFeatures xmlns:d6p1="http://schemas.microsoft.com/2003/10/Serialization/Arrays" />
        </d4p1:AreaNode>
        <d4p1:Channels>
          <d4p1:Channel>
            <d4p1:Color xmlns:d7p1="http://schemas.datacontract.org/2004/07/System.Windows.Media">
              <d7p1:A>0</d7p1:A>
              <d7p1:B>255</d7p1:B>
              <d7p1:G>0</d7p1:G>
              <d7p1:R>0</d7p1:R>
              <d7p1:ScA>0</d7p1:ScA>
              <d7p1:ScB>1</d7p1:ScB>
              <d7p1:ScG>0</d7p1:ScG>
              <d7p1:ScR>0</d7p1:ScR>
            </d4p1:Color>
            <d4p1:ContrastStretchSettings>
              <d2p1:Gamma>1</d2p1:Gamma>
              <d2p1:InputLevelHigh>1</d2p1:InputLevelHigh>
              <d2p1:InputLevelLow>0</d2p1:InputLevelLow>
              <d2p1:OutputLevelHigh>1</d2p1:OutputLevelHigh>
              <d2p1:OutputLevelLow>0</d2p1:OutputLevelLow>
            </d4p1:ContrastStretchSettings>
            <d4p1:InstrumentChannelSettings>
              <d4p1:DetectionMode>Fluorescence</d4p1:DetectionMode>
              <d4p1:DetectionModeParameterValues xmlns:d8p1="http://schemas.microsoft.com/2003/10/Serialization/Arrays" i:nil="true" />
              <d4p1:FilterConfiguration>DAPI</d4p1:FilterConfiguration>
              <d4p1:FocusZOffset>0</d4p1:FocusZOffset>
            </d4p1:InstrumentChannelSettings>
            <d4p1:Name>DAPI</d4p1:Name>
          </d4p1:Channel>
          <d4p1:Channel>
            <d4p1:Color xmlns:d7p1="http://schemas.datacontract.org/2004/07/System.Windows.Media">
              <d7p1:A>0</d7p1:A>
              <d7p1:B>0</d7p1:B>
              <d7p1:G>255</d7p1:G>
              <d7p1:R>0</d7p1:R>
              <d7p1:ScA>0</d7p1:ScA>
              <d7p1:ScB>0</d7p1:ScB>
              <d7p1:ScG>1</d7p1:ScG>
              <d7p1:ScR>0</d7p1:ScR>
            </d4p1:Color>
            <d4p1:ContrastStretchSettings>
              <d2p1:Gamma>1</d2p1:Gamma>
              <d2p1:InputLevelHigh>1</d2p1:InputLevelHigh>
              <d2p1:InputLevelLow>0</d2p1:InputLevelLow>
              <d2p1:OutputLevelHigh>1</d2p1:OutputLevelHigh>
              <d2p1:OutputLevelLow>0</d2p1:OutputLevelLow>
            </d4p1:ContrastStretchSettings>
            <d4p1:InstrumentChannelSettings>
              <d4p1:DetectionMode>Fluorescence</d4p1:DetectionMode>
              <d4p1:DetectionModeParameterValues xmlns:d8p1="http://schemas.microsoft.com/2003/10/Serialization/Arrays" i:nil="true" />
              <d4p1:FilterConfiguration>GFP</d4p1:FilterConfiguration>
              <d4p1:FocusZOffset>0</d4p1:FocusZOffset>
            </d4p1:InstrumentChannelSettings>
            <d4p1:Name>GFP</d4p1:Name>
          </d4p1:Channel>
          <d4p1:Channel>
            <d4p1:Color xmlns:d7p1="http://schemas.datacontract.org/2004/07/System.Windows.Media">
              <d7p1:A>0</d7p1:A>
              <d7p1:B>0</d7p1:B>
              <d7p1:G>0</d7p1:G>
              <d7p1:R>177</d7p1:R>
              <d7p1:ScA>0</d7p1:ScA>
              <d7p1:ScB>0</d7p1:ScB>
              <d7p1:ScG>0</d7p1:ScG>
              <d7p1:ScR>0.4396572</d7p1:ScR>
            </d4p1:Color>
            <d4p1:ContrastStretchSettings>
              <d2p1:Gamma>1</d2p1:Gamma>
              <d2p1:InputLevelHigh>1</d2p1:InputLevelHigh>
              <d2p1:InputLevelLow>0</d2p1:InputLevelLow>
              <d2p1:OutputLevelHigh>1</d2p1:OutputLevelHigh>
              <d2p1:OutputLevelLow>0</d2p1:OutputLevelLow>
            </d4p1:ContrastStretchSettings>
            <d4p1:InstrumentChannelSettings>
              <d4p1:DetectionMode>Fluorescence</d4p1:DetectionMode>
              <d4p1:DetectionModeParameterValues xmlns:d8p1="http://schemas.microsoft.com/2003/10/Serialization/Arrays" i:nil="true" />
              <d4p1:FilterConfiguration>TX Red</d4p1:FilterConfiguration>
              <d4p1:FocusZOffset>0</d4p1:FocusZOffset>
            </d4p1:InstrumentChannelSettings>
            <d4p1:Name>TX Red</d4p1:Name>
          </d4p1:Channel>
          <d4p1:Channel>
            <d4p1:Color xmlns:d7p1="http://schemas.datacontract.org/2004/07/System.Windows.Media">
              <d7p1:A>0</d7p1:A>
              <d7p1:B>255</d7p1:B>
              <d7p1:G>255</d7p1:G>
              <d7p1:R>255</d7p1:R>
              <d7p1:ScA>0</d7p1:ScA>
              <d7p1:ScB>1</d7p1:ScB>
              <d7p1:ScG>1</d7p1:ScG>
              <d7p1:ScR>1</d7p1:ScR>
            </d4p1:Color>
            <d4p1:ContrastStretchSettings>
              <d2p1:Gamma>1</d2p1:Gamma>
              <d2p1:InputLevelHigh>1</d2p1:InputLevelHigh>
              <d2p1:InputLevelLow>0</d2p1:InputLevelLow>
              <d2p1:OutputLevelHigh>1</d2p1:OutputLevelHigh>
              <d2p1:OutputLevelLow>0</d2p1:OutputLevelLow>
            </d4p1:ContrastStretchSettings>
            <d4p1:InstrumentChannelSettings>
              <d4p1:DetectionMode>Transmitted</d4p1:DetectionMode>
              <d4p1:DetectionModeParameterValues xmlns:d8p1="http://schemas.microsoft.com/2003/10/Serialization/Arrays" i:nil="true" />
              <d4p1:FilterConfiguration>Trans</d4p1:FilterConfiguration>
              <d4p1:FocusZOffset>0</d4p1:FocusZOffset>
            </d4p1:InstrumentChannelSettings>
            <d4p1:Name>Trans</d4p1:Name>
          </d4p1:Channel>
        </d4p1:Channels>
        <d4p1:FieldNode>
          <d4p1:BaseFeatures xmlns:d6p1="http://schemas.microsoft.com/2003/10/Serialization/Arrays" />
          <d4p1:UserDefinedDerivedFeatures xmlns:d6p1="http://schemas.microsoft.com/2003/10/Serialization/Arrays" />
          <d4p1:UserDefinedSubpopulationFeatures xmlns:d6p1="http://schemas.microsoft.com/2003/10/Serialization/Arrays" />
          <d4p1:BaseMasks xmlns:d6p1="http://schemas.microsoft.com/2003/10/Serialization/Arrays" />
          <d4p1:NumberOfChannels>4</d4p1:NumberOfChannels>
        </d4p1:FieldNode>
        <d4p1:ObjectNodes xmlns:d5p1="http://schemas.microsoft.com/2003/10/Serialization/Arrays" />
        <d4p1:PassNodes xmlns:d5p1="http://schemas.microsoft.com/2003/10/Serialization/Arrays">
          <d5p1:KeyValueOfProtocolInstrumentSettingsPassNodeIXRPDjvp>
            <d5p1:Key>
              <d4p1:CameraModeValues>
                <d4p1:Binning>1</d4p1:Binning>
                <d4p1:SettingsValue xmlns:d9p1="http://schemas.datacontract.org/2004/07/System.Collections.ObjectModel" i:type="d9p1:ReadOnlyDictionaryOfstringdouble">
                  <d9p1:m_dictionary>
                    <d5p1:KeyValueOfstringdouble>
                      <d5p1:Key>WhiteBalanceRed</d5p1:Key>
                      <d5p1:Value>0</d5p1:Value>
                    </d5p1:KeyValueOfstringdouble>
                    <d5p1:KeyValueOfstringdouble>
                      <d5p1:Key>WhiteBalanceGreen</d5p1:Key>
                      <d5p1:Value>0</d5p1:Value>
                    </d5p1:KeyValueOfstringdouble>
                    <d5p1:KeyValueOfstringdouble>
                      <d5p1:Key>WhiteBalanceBlue</d5p1:Key>
                      <d5p1:Value>0</d5p1:Value>
                    </d5p1:KeyValueOfstringdouble>
                  </d9p1:m_dictionary>
                </d4p1:SettingsValue>
              </d4p1:CameraModeValues>
              <d4p1:CameraSpecification xmlns:d8p1="http://schemas.datacontract.org/2004/07/Thermo.Automation.Camera" i:type="d8p1:CameraId">
                <d8p1:FactoryName>PointGreyResearch</d8p1:FactoryName>
                <d8p1:ModelName>Flea3 FL3-U3-13S2M</d8p1:ModelName>
                <d8p1:CameraInstance>15371100</d8p1:CameraInstance>
              </d4p1:CameraSpecification>
              <d4p1:Objective>
                <d4p1:Manufacturer>Evos</d4p1:Manufacturer>
                <d4p1:PartNumber>AMEP4681</d4p1:PartNumber>
              </d4p1:Objective>
            </d5p1:Key>
            <d5p1:Value>
              <d4p1:BaseFeatures />
              <d4p1:UserDefinedDerivedFeatures />
              <d4p1:UserDefinedSubpopulationFeatures />
              <d4p1:PassChannelSettings>
                <d5p1:KeyValueOfunsignedIntPassChannelSettings4NEwyKD7>
                  <d5p1:Key>0</d5p1:Key>
                  <d5p1:Value>
                    <d4p1:AutoFocusSearchRoutineSettings>
                      <d5p1:KeyValueOfstringstring>
                        <d5p1:Key>DoubleLoop|CoarseRange</d5p1:Key>
                        <d5p1:Value>500.00</d5p1:Value>
                      </d5p1:KeyValueOfstringstring>
                      <d5p1:KeyValueOfstringstring>
                        <d5p1:Key>DoubleLoop|CoarseExtendRange</d5p1:Key>
                        <d5p1:Value>True</d5p1:Value>
                      </d5p1:KeyValueOfstringstring>
                      <d5p1:KeyValueOfstringstring>
                        <d5p1:Key>DoubleLoop|CoarseStepSizeFactor</d5p1:Key>
                        <d5p1:Value>10.00</d5p1:Value>
                      </d5p1:KeyValueOfstringstring>
                      <d5p1:KeyValueOfstringstring>
                        <d5p1:Key>DoubleLoop|CoarseDropOffRatio</d5p1:Key>
                        <d5p1:Value>0.25</d5p1:Value>
                      </d5p1:KeyValueOfstringstring>
                      <d5p1:KeyValueOfstringstring>
                        <d5p1:Key>DoubleLoop|FineRangeFactor</d5p1:Key>
                        <d5p1:Value>2.00</d5p1:Value>
                      </d5p1:KeyValueOfstringstring>
                      <d5p1:KeyValueOfstringstring>
                        <d5p1:Key>DoubleLoop|FineStepSizeFactor</d5p1:Key>
                        <d5p1:Value>2.00</d5p1:Value>
                      </d5p1:KeyValueOfstringstring>
                      <d5p1:KeyValueOfstringstring>
                        <d5p1:Key>DoubleLoop|FineCheckZBest</d5p1:Key>
                        <d5p1:Value>False</d5p1:Value>
                      </d5p1:KeyValueOfstringstring>
                      <d5p1:KeyValueOfstringstring>
                        <d5p1:Key>SmartFocus|MaxSteps</d5p1:Key>
                        <d5p1:Value>10</d5p1:Value>
                      </d5p1:KeyValueOfstringstring>
                      <d5p1:KeyValueOfstringstring>
                        <d5p1:Key>SmartFocus|StepSizeFactor</d5p1:Key>
                        <d5p1:Value>2.00</d5p1:Value>
                      </d5p1:KeyValueOfstringstring>
                      <d5p1:KeyValueOfstringstring>
                        <d5p1:Key>SmartFocus|DropOffRatio</d5p1:Key>
                        <d5p1:Value>0.00</d5p1:Value>
                      </d5p1:KeyValueOfstringstring>
                      <d5p1:KeyValueOfstringstring>
                        <d5p1:Key>SmartFocus|CheckZBest</d5p1:Key>
                        <d5p1:Value>False</d5p1:Value>
                      </d5p1:KeyValueOfstringstring>
                    </d4p1:AutoFocusSearchRoutineSettings>
                    <d4p1:AutofocusAlgorithmName>Large Structure</d4p1:AutofocusAlgorithmName>
                    <d4p1:BrightnessSettings>
                      <d4p1:Brightness>0.0001</d4p1:Brightness>
                      <d4p1:CameraSettingValues>
                        <d4p1:AcquireAsGrayscale>false</d4p1:AcquireAsGrayscale>
                        <d4p1:ExposureTime>1</d4p1:ExposureTime>
                        <d4p1:Gain>1</d4p1:Gain>
                      </d4p1:CameraSettingValues>
                      <d4p1:LightIntensity>1</d4p1:LightIntensity>
                    </d4p1:BrightnessSettings>
                    <d4p1:DetectionModeParameterValues />
                  </d5p1:Value>
                </d5p1:KeyValueOfunsignedIntPassChannelSettings4NEwyKD7>
                <d5p1:KeyValueOfunsignedIntPassChannelSettings4NEwyKD7>
                  <d5p1:Key>1</d5p1:Key>
                  <d5p1:Value>
                    <d4p1:AutoFocusSearchRoutineSettings>
                      <d5p1:KeyValueOfstringstring>
                        <d5p1:Key>DoubleLoop|CoarseRange</d5p1:Key>
                        <d5p1:Value>500.00</d5p1:Value>
                      </d5p1:KeyValueOfstringstring>
                      <d5p1:KeyValueOfstringstring>
                        <d5p1:Key>DoubleLoop|CoarseExtendRange</d5p1:Key>
                        <d5p1:Value>True</d5p1:Value>
                      </d5p1:KeyValueOfstringstring>
                      <d5p1:KeyValueOfstringstring>
                        <d5p1:Key>DoubleLoop|CoarseStepSizeFactor</d5p1:Key>
                        <d5p1:Value>10.00</d5p1:Value>
                      </d5p1:KeyValueOfstringstring>
                      <d5p1:KeyValueOfstringstring>
                        <d5p1:Key>DoubleLoop|CoarseDropOffRatio</d5p1:Key>
                        <d5p1:Value>0.25</d5p1:Value>
                      </d5p1:KeyValueOfstringstring>
                      <d5p1:KeyValueOfstringstring>
                        <d5p1:Key>DoubleLoop|FineRangeFactor</d5p1:Key>
                        <d5p1:Value>2.00</d5p1:Value>
                      </d5p1:KeyValueOfstringstring>
                      <d5p1:KeyValueOfstringstring>
                        <d5p1:Key>DoubleLoop|FineStepSizeFactor</d5p1:Key>
                        <d5p1:Value>2.00</d5p1:Value>
                      </d5p1:KeyValueOfstringstring>
                      <d5p1:KeyValueOfstringstring>
                        <d5p1:Key>DoubleLoop|FineCheckZBest</d5p1:Key>
                        <d5p1:Value>False</d5p1:Value>
                      </d5p1:KeyValueOfstringstring>
                      <d5p1:KeyValueOfstringstring>
                        <d5p1:Key>SmartFocus|MaxSteps</d5p1:Key>
                        <d5p1:Value>10</d5p1:Value>
                      </d5p1:KeyValueOfstringstring>
                      <d5p1:KeyValueOfstringstring>
                        <d5p1:Key>SmartFocus|StepSizeFactor</d5p1:Key>
                        <d5p1:Value>2.00</d5p1:Value>
                      </d5p1:KeyValueOfstringstring>
                      <d5p1:KeyValueOfstringstring>
                        <d5p1:Key>SmartFocus|DropOffRatio</d5p1:Key>
                        <d5p1:Value>0.00</d5p1:Value>
                      </d5p1:KeyValueOfstringstring>
                      <d5p1:KeyValueOfstringstring>
                        <d5p1:Key>SmartFocus|CheckZBest</d5p1:Key>
                        <d5p1:Value>False</d5p1:Value>
                      </d5p1:KeyValueOfstringstring>
                    </d4p1:AutoFocusSearchRoutineSettings>
                    <d4p1:AutofocusAlgorithmName>Large Structure</d4p1:AutofocusAlgorithmName>
                    <d4p1:BrightnessSettings>
                      <d4p1:Brightness>0.0001</d4p1:Brightness>
                      <d4p1:CameraSettingValues>
                        <d4p1:AcquireAsGrayscale>false</d4p1:AcquireAsGrayscale>
                        <d4p1:ExposureTime>1</d4p1:ExposureTime>
                        <d4p1:Gain>1</d4p1:Gain>
                      </d4p1:CameraSettingValues>
                      <d4p1:LightIntensity>1</d4p1:LightIntensity>
                    </d4p1:BrightnessSettings>
                    <d4p1:DetectionModeParameterValues />
                  </d5p1:Value>
                </d5p1:KeyValueOfunsignedIntPassChannelSettings4NEwyKD7>
                <d5p1:KeyValueOfunsignedIntPassChannelSettings4NEwyKD7>
                  <d5p1:Key>2</d5p1:Key>
                  <d5p1:Value>
                    <d4p1:AutoFocusSearchRoutineSettings>
                      <d5p1:KeyValueOfstringstring>
                        <d5p1:Key>DoubleLoop|CoarseRange</d5p1:Key>
                        <d5p1:Value>500.00</d5p1:Value>
                      </d5p1:KeyValueOfstringstring>
                      <d5p1:KeyValueOfstringstring>
                        <d5p1:Key>DoubleLoop|CoarseExtendRange</d5p1:Key>
                        <d5p1:Value>True</d5p1:Value>
                      </d5p1:KeyValueOfstringstring>
                      <d5p1:KeyValueOfstringstring>
                        <d5p1:Key>DoubleLoop|CoarseStepSizeFactor</d5p1:Key>
                        <d5p1:Value>10.00</d5p1:Value>
                      </d5p1:KeyValueOfstringstring>
                      <d5p1:KeyValueOfstringstring>
                        <d5p1:Key>DoubleLoop|CoarseDropOffRatio</d5p1:Key>
                        <d5p1:Value>0.25</d5p1:Value>
                      </d5p1:KeyValueOfstringstring>
                      <d5p1:KeyValueOfstringstring>
                        <d5p1:Key>DoubleLoop|FineRangeFactor</d5p1:Key>
                        <d5p1:Value>2.00</d5p1:Value>
                      </d5p1:KeyValueOfstringstring>
                      <d5p1:KeyValueOfstringstring>
                        <d5p1:Key>DoubleLoop|FineStepSizeFactor</d5p1:Key>
                        <d5p1:Value>2.00</d5p1:Value>
                      </d5p1:KeyValueOfstringstring>
                      <d5p1:KeyValueOfstringstring>
                        <d5p1:Key>DoubleLoop|FineCheckZBest</d5p1:Key>
                        <d5p1:Value>False</d5p1:Value>
                      </d5p1:KeyValueOfstringstring>
                      <d5p1:KeyValueOfstringstring>
                        <d5p1:Key>SmartFocus|MaxSteps</d5p1:Key>
                        <d5p1:Value>10</d5p1:Value>
                      </d5p1:KeyValueOfstringstring>
                      <d5p1:KeyValueOfstringstring>
                        <d5p1:Key>SmartFocus|StepSizeFactor</d5p1:Key>
                        <d5p1:Value>2.00</d5p1:Value>
                      </d5p1:KeyValueOfstringstring>
                      <d5p1:KeyValueOfstringstring>
                        <d5p1:Key>SmartFocus|DropOffRatio</d5p1:Key>
                        <d5p1:Value>0.00</d5p1:Value>
                      </d5p1:KeyValueOfstringstring>
                      <d5p1:KeyValueOfstringstring>
                        <d5p1:Key>SmartFocus|CheckZBest</d5p1:Key>
                        <d5p1:Value>False</d5p1:Value>
                      </d5p1:KeyValueOfstringstring>
                    </d4p1:AutoFocusSearchRoutineSettings>
                    <d4p1:AutofocusAlgorithmName>Large Structure</d4p1:AutofocusAlgorithmName>
                    <d4p1:BrightnessSettings>
                      <d4p1:Brightness>0.0001</d4p1:Brightness>
                      <d4p1:CameraSettingValues>
                        <d4p1:AcquireAsGrayscale>false</d4p1:AcquireAsGrayscale>
                        <d4p1:ExposureTime>1</d4p1:ExposureTime>
                        <d4p1:Gain>1</d4p1:Gain>
                      </d4p1:CameraSettingValues>
                      <d4p1:LightIntensity>1</d4p1:LightIntensity>
                    </d4p1:BrightnessSettings>
                    <d4p1:DetectionModeParameterValues />
                  </d5p1:Value>
                </d5p1:KeyValueOfunsignedIntPassChannelSettings4NEwyKD7>
                <d5p1:KeyValueOfunsignedIntPassChannelSettings4NEwyKD7>
                  <d5p1:Key>3</d5p1:Key>
                  <d5p1:Value>
                    <d4p1:AutoFocusSearchRoutineSettings>
                      <d5p1:KeyValueOfstringstring>
                        <d5p1:Key>DoubleLoop|CoarseRange</d5p1:Key>
                        <d5p1:Value>500.00</d5p1:Value>
                      </d5p1:KeyValueOfstringstring>
                      <d5p1:KeyValueOfstringstring>
                        <d5p1:Key>DoubleLoop|CoarseExtendRange</d5p1:Key>
                        <d5p1:Value>True</d5p1:Value>
                      </d5p1:KeyValueOfstringstring>
                      <d5p1:KeyValueOfstringstring>
                        <d5p1:Key>DoubleLoop|CoarseStepSizeFactor</d5p1:Key>
                        <d5p1:Value>10.00</d5p1:Value>
                      </d5p1:KeyValueOfstringstring>
                      <d5p1:KeyValueOfstringstring>
                        <d5p1:Key>DoubleLoop|CoarseDropOffRatio</d5p1:Key>
                        <d5p1:Value>0.25</d5p1:Value>
                      </d5p1:KeyValueOfstringstring>
                      <d5p1:KeyValueOfstringstring>
                        <d5p1:Key>DoubleLoop|FineRangeFactor</d5p1:Key>
                        <d5p1:Value>2.00</d5p1:Value>
                      </d5p1:KeyValueOfstringstring>
                      <d5p1:KeyValueOfstringstring>
                        <d5p1:Key>DoubleLoop|FineStepSizeFactor</d5p1:Key>
                        <d5p1:Value>2.00</d5p1:Value>
                      </d5p1:KeyValueOfstringstring>
                      <d5p1:KeyValueOfstringstring>
                        <d5p1:Key>DoubleLoop|FineCheckZBest</d5p1:Key>
                        <d5p1:Value>False</d5p1:Value>
                      </d5p1:KeyValueOfstringstring>
                      <d5p1:KeyValueOfstringstring>
                        <d5p1:Key>SmartFocus|MaxSteps</d5p1:Key>
                        <d5p1:Value>10</d5p1:Value>
                      </d5p1:KeyValueOfstringstring>
                      <d5p1:KeyValueOfstringstring>
                        <d5p1:Key>SmartFocus|StepSizeFactor</d5p1:Key>
                        <d5p1:Value>2.00</d5p1:Value>
                      </d5p1:KeyValueOfstringstring>
                      <d5p1:KeyValueOfstringstring>
                        <d5p1:Key>SmartFocus|DropOffRatio</d5p1:Key>
                        <d5p1:Value>0.00</d5p1:Value>
                      </d5p1:KeyValueOfstringstring>
                      <d5p1:KeyValueOfstringstring>
                        <d5p1:Key>SmartFocus|CheckZBest</d5p1:Key>
                        <d5p1:Value>False</d5p1:Value>
                      </d5p1:KeyValueOfstringstring>
                    </d4p1:AutoFocusSearchRoutineSettings>
                    <d4p1:AutofocusAlgorithmName>Large Structure</d4p1:AutofocusAlgorithmName>
                    <d4p1:BrightnessSettings>
                      <d4p1:Brightness>0.0001</d4p1:Brightness>
                      <d4p1:CameraSettingValues>
                        <d4p1:AcquireAsGrayscale>false</d4p1:AcquireAsGrayscale>
                        <d4p1:ExposureTime>1</d4p1:ExposureTime>
                        <d4p1:Gain>1</d4p1:Gain>
                      </d4p1:CameraSettingValues>
                      <d4p1:LightIntensity>1</d4p1:LightIntensity>
                    </d4p1:BrightnessSettings>
                    <d4p1:DetectionModeParameterValues>
                      <d5p1:KeyValueOfstringstring>
                        <d5p1:Key>phase</d5p1:Key>
                        <d5p1:Value>Brightfield</d5p1:Value>
                      </d5p1:KeyValueOfstringstring>
                    </d4p1:DetectionModeParameterValues>
                  </d5p1:Value>
                </d5p1:KeyValueOfunsignedIntPassChannelSettings4NEwyKD7>
              </d4p1:PassChannelSettings>
            </d5p1:Value>
          </d5p1:KeyValueOfProtocolInstrumentSettingsPassNodeIXRPDjvp>
          <d5p1:KeyValueOfProtocolInstrumentSettingsPassNodeIXRPDjvp>
            <d5p1:Key>
              <d4p1:CameraModeValues>
                <d4p1:Binning>1</d4p1:Binning>
                <d4p1:SettingsValue xmlns:d9p1="http://schemas.datacontract.org/2004/07/System.Collections.ObjectModel" i:type="d9p1:ReadOnlyDictionaryOfstringdouble">
                  <d9p1:m_dictionary>
                    <d5p1:KeyValueOfstringdouble>
                      <d5p1:Key>WhiteBalanceRed</d5p1:Key>
                      <d5p1:Value>0</d5p1:Value>
                    </d5p1:KeyValueOfstringdouble>
                    <d5p1:KeyValueOfstringdouble>
                      <d5p1:Key>WhiteBalanceGreen</d5p1:Key>
                      <d5p1:Value>0</d5p1:Value>
                    </d5p1:KeyValueOfstringdouble>
                    <d5p1:KeyValueOfstringdouble>
                      <d5p1:Key>WhiteBalanceBlue</d5p1:Key>
                      <d5p1:Value>0</d5p1:Value>
                    </d5p1:KeyValueOfstringdouble>
                  </d9p1:m_dictionary>
                </d4p1:SettingsValue>
              </d4p1:CameraModeValues>
              <d4p1:CameraSpecification xmlns:d8p1="http://schemas.datacontract.org/2004/07/Thermo.Automation.Camera" i:type="d8p1:CameraId">
                <d8p1:FactoryName>PointGreyResearch</d8p1:FactoryName>
                <d8p1:ModelName>Flea3 FL3-U3-13S2M</d8p1:ModelName>
                <d8p1:CameraInstance>15371100</d8p1:CameraInstance>
              </d4p1:CameraSpecification>
              <d4p1:Objective>
                <d4p1:Manufacturer>Olympus</d4p1:Manufacturer>
                <d4p1:PartNumber>AMEP4694</d4p1:PartNumber>
              </d4p1:Objective>
            </d5p1:Key>
            <d5p1:Value>
              <d4p1:BaseFeatures />
              <d4p1:UserDefinedDerivedFeatures />
              <d4p1:UserDefinedSubpopulationFeatures />
              <d4p1:PassChannelSettings>
                <d5p1:KeyValueOfunsignedIntPassChannelSettings4NEwyKD7>
                  <d5p1:Key>0</d5p1:Key>
                  <d5p1:Value>
                    <d4p1:AutoFocusSearchRoutineSettings>
                      <d5p1:KeyValueOfstringstring>
                        <d5p1:Key>DoubleLoop|CoarseRange</d5p1:Key>
                        <d5p1:Value>500.00</d5p1:Value>
                      </d5p1:KeyValueOfstringstring>
                      <d5p1:KeyValueOfstringstring>
                        <d5p1:Key>DoubleLoop|CoarseExtendRange</d5p1:Key>
                        <d5p1:Value>True</d5p1:Value>
                      </d5p1:KeyValueOfstringstring>
                      <d5p1:KeyValueOfstringstring>
                        <d5p1:Key>DoubleLoop|CoarseStepSizeFactor</d5p1:Key>
                        <d5p1:Value>10.00</d5p1:Value>
                      </d5p1:KeyValueOfstringstring>
                      <d5p1:KeyValueOfstringstring>
                        <d5p1:Key>DoubleLoop|CoarseDropOffRatio</d5p1:Key>
                        <d5p1:Value>0.25</d5p1:Value>
                      </d5p1:KeyValueOfstringstring>
                      <d5p1:KeyValueOfstringstring>
                        <d5p1:Key>DoubleLoop|FineRangeFactor</d5p1:Key>
                        <d5p1:Value>2.00</d5p1:Value>
                      </d5p1:KeyValueOfstringstring>
                      <d5p1:KeyValueOfstringstring>
                        <d5p1:Key>DoubleLoop|FineStepSizeFactor</d5p1:Key>
                        <d5p1:Value>2.00</d5p1:Value>
                      </d5p1:KeyValueOfstringstring>
                      <d5p1:KeyValueOfstringstring>
                        <d5p1:Key>DoubleLoop|FineCheckZBest</d5p1:Key>
                        <d5p1:Value>False</d5p1:Value>
                      </d5p1:KeyValueOfstringstring>
                      <d5p1:KeyValueOfstringstring>
                        <d5p1:Key>SmartFocus|MaxSteps</d5p1:Key>
                        <d5p1:Value>10</d5p1:Value>
                      </d5p1:KeyValueOfstringstring>
                      <d5p1:KeyValueOfstringstring>
                        <d5p1:Key>SmartFocus|StepSizeFactor</d5p1:Key>
                        <d5p1:Value>2.00</d5p1:Value>
                      </d5p1:KeyValueOfstringstring>
                      <d5p1:KeyValueOfstringstring>
                        <d5p1:Key>SmartFocus|DropOffRatio</d5p1:Key>
                        <d5p1:Value>0.00</d5p1:Value>
                      </d5p1:KeyValueOfstringstring>
                      <d5p1:KeyValueOfstringstring>
                        <d5p1:Key>SmartFocus|CheckZBest</d5p1:Key>
                        <d5p1:Value>False</d5p1:Value>
                      </d5p1:KeyValueOfstringstring>
                    </d4p1:AutoFocusSearchRoutineSettings>
                    <d4p1:AutofocusAlgorithmName>Large Structure</d4p1:AutofocusAlgorithmName>
                    <d4p1:BrightnessSettings>
                      <d4p1:Brightness>3.4334991644987926E-05</d4p1:Brightness>
                      <d4p1:CameraSettingValues>
                        <d4p1:AcquireAsGrayscale>false</d4p1:AcquireAsGrayscale>
                        <d4p1:ExposureTime>0.0024699999999999995</d4p1:ExposureTime>
                        <d4p1:Gain>1.0799999145876753</d4p1:Gain>
                      </d4p1:CameraSettingValues>
                      <d4p1:LightIntensity>0.6</d4p1:LightIntensity>
                    </d4p1:BrightnessSettings>
                    <d4p1:DetectionModeParameterValues />
                  </d5p1:Value>
                </d5p1:KeyValueOfunsignedIntPassChannelSettings4NEwyKD7>
                <d5p1:KeyValueOfunsignedIntPassChannelSettings4NEwyKD7>
                  <d5p1:Key>1</d5p1:Key>
                  <d5p1:Value>
                    <d4p1:AutoFocusSearchRoutineSettings>
                      <d5p1:KeyValueOfstringstring>
                        <d5p1:Key>DoubleLoop|CoarseRange</d5p1:Key>
                        <d5p1:Value>500.00</d5p1:Value>
                      </d5p1:KeyValueOfstringstring>
                      <d5p1:KeyValueOfstringstring>
                        <d5p1:Key>DoubleLoop|CoarseExtendRange</d5p1:Key>
                        <d5p1:Value>True</d5p1:Value>
                      </d5p1:KeyValueOfstringstring>
                      <d5p1:KeyValueOfstringstring>
                        <d5p1:Key>DoubleLoop|CoarseStepSizeFactor</d5p1:Key>
                        <d5p1:Value>10.00</d5p1:Value>
                      </d5p1:KeyValueOfstringstring>
                      <d5p1:KeyValueOfstringstring>
                        <d5p1:Key>DoubleLoop|CoarseDropOffRatio</d5p1:Key>
                        <d5p1:Value>0.25</d5p1:Value>
                      </d5p1:KeyValueOfstringstring>
                      <d5p1:KeyValueOfstringstring>
                        <d5p1:Key>DoubleLoop|FineRangeFactor</d5p1:Key>
                        <d5p1:Value>2.00</d5p1:Value>
                      </d5p1:KeyValueOfstringstring>
                      <d5p1:KeyValueOfstringstring>
                        <d5p1:Key>DoubleLoop|FineStepSizeFactor</d5p1:Key>
                        <d5p1:Value>2.00</d5p1:Value>
                      </d5p1:KeyValueOfstringstring>
                      <d5p1:KeyValueOfstringstring>
                        <d5p1:Key>DoubleLoop|FineCheckZBest</d5p1:Key>
                        <d5p1:Value>False</d5p1:Value>
                      </d5p1:KeyValueOfstringstring>
                      <d5p1:KeyValueOfstringstring>
                        <d5p1:Key>SmartFocus|MaxSteps</d5p1:Key>
                        <d5p1:Value>10</d5p1:Value>
                      </d5p1:KeyValueOfstringstring>
                      <d5p1:KeyValueOfstringstring>
                        <d5p1:Key>SmartFocus|StepSizeFactor</d5p1:Key>
                        <d5p1:Value>2.00</d5p1:Value>
                      </d5p1:KeyValueOfstringstring>
                      <d5p1:KeyValueOfstringstring>
                        <d5p1:Key>SmartFocus|DropOffRatio</d5p1:Key>
                        <d5p1:Value>0.00</d5p1:Value>
                      </d5p1:KeyValueOfstringstring>
                      <d5p1:KeyValueOfstringstring>
                        <d5p1:Key>SmartFocus|CheckZBest</d5p1:Key>
                        <d5p1:Value>False</d5p1:Value>
                      </d5p1:KeyValueOfstringstring>
                    </d4p1:AutoFocusSearchRoutineSettings>
                    <d4p1:AutofocusAlgorithmName>Large Structure</d4p1:AutofocusAlgorithmName>
                    <d4p1:BrightnessSettings>
                      <d4p1:Brightness>3.4586702469624114E-06</d4p1:Brightness>
                      <d4p1:CameraSettingValues>
                        <d4p1:AcquireAsGrayscale>false</d4p1:AcquireAsGrayscale>
                        <d4p1:ExposureTime>0.025599999999999998</d4p1:ExposureTime>
                        <d4p1:Gain>1</d4p1:Gain>
                      </d4p1:CameraSettingValues>
                      <d4p1:LightIntensity>0.8</d4p1:LightIntensity>
                    </d4p1:BrightnessSettings>
                    <d4p1:DetectionModeParameterValues />
                  </d5p1:Value>
                </d5p1:KeyValueOfunsignedIntPassChannelSettings4NEwyKD7>
                <d5p1:KeyValueOfunsignedIntPassChannelSettings4NEwyKD7>
                  <d5p1:Key>2</d5p1:Key>
                  <d5p1:Value>
                    <d4p1:AutoFocusSearchRoutineSettings>
                      <d5p1:KeyValueOfstringstring>
                        <d5p1:Key>DoubleLoop|CoarseRange</d5p1:Key>
                        <d5p1:Value>500.00</d5p1:Value>
                      </d5p1:KeyValueOfstringstring>
                      <d5p1:KeyValueOfstringstring>
                        <d5p1:Key>DoubleLoop|CoarseExtendRange</d5p1:Key>
                        <d5p1:Value>True</d5p1:Value>
                      </d5p1:KeyValueOfstringstring>
                      <d5p1:KeyValueOfstringstring>
                        <d5p1:Key>DoubleLoop|CoarseStepSizeFactor</d5p1:Key>
                        <d5p1:Value>10.00</d5p1:Value>
                      </d5p1:KeyValueOfstringstring>
                      <d5p1:KeyValueOfstringstring>
                        <d5p1:Key>DoubleLoop|CoarseDropOffRatio</d5p1:Key>
                        <d5p1:Value>0.25</d5p1:Value>
                      </d5p1:KeyValueOfstringstring>
                      <d5p1:KeyValueOfstringstring>
                        <d5p1:Key>DoubleLoop|FineRangeFactor</d5p1:Key>
                        <d5p1:Value>2.00</d5p1:Value>
                      </d5p1:KeyValueOfstringstring>
                      <d5p1:KeyValueOfstringstring>
                        <d5p1:Key>DoubleLoop|FineStepSizeFactor</d5p1:Key>
                        <d5p1:Value>2.00</d5p1:Value>
                      </d5p1:KeyValueOfstringstring>
                      <d5p1:KeyValueOfstringstring>
                        <d5p1:Key>DoubleLoop|FineCheckZBest</d5p1:Key>
                        <d5p1:Value>False</d5p1:Value>
                      </d5p1:KeyValueOfstringstring>
                      <d5p1:KeyValueOfstringstring>
                        <d5p1:Key>SmartFocus|MaxSteps</d5p1:Key>
                        <d5p1:Value>10</d5p1:Value>
                      </d5p1:KeyValueOfstringstring>
                      <d5p1:KeyValueOfstringstring>
                        <d5p1:Key>SmartFocus|StepSizeFactor</d5p1:Key>
                        <d5p1:Value>2.00</d5p1:Value>
                      </d5p1:KeyValueOfstringstring>
                      <d5p1:KeyValueOfstringstring>
                        <d5p1:Key>SmartFocus|DropOffRatio</d5p1:Key>
                        <d5p1:Value>0.00</d5p1:Value>
                      </d5p1:KeyValueOfstringstring>
                      <d5p1:KeyValueOfstringstring>
                        <d5p1:Key>SmartFocus|CheckZBest</d5p1:Key>
                        <d5p1:Value>False</d5p1:Value>
                      </d5p1:KeyValueOfstringstring>
                    </d4p1:AutoFocusSearchRoutineSettings>
                    <d4p1:AutofocusAlgorithmName>Large Structure</d4p1:AutofocusAlgorithmName>
                    <d4p1:BrightnessSettings>
                      <d4p1:Brightness>3.4586702469624114E-06</d4p1:Brightness>
                      <d4p1:CameraSettingValues>
                        <d4p1:AcquireAsGrayscale>false</d4p1:AcquireAsGrayscale>
                        <d4p1:ExposureTime>0.050100000000000006</d4p1:ExposureTime>
                        <d4p1:Gain>1.2400000854123248</d4p1:Gain>
                      </d4p1:CameraSettingValues>
                      <d4p1:LightIntensity>0.79999999999999993</d4p1:LightIntensity>
                    </d4p1:BrightnessSettings>
                    <d4p1:DetectionModeParameterValues />
                  </d5p1:Value>
                </d5p1:KeyValueOfunsignedIntPassChannelSettings4NEwyKD7>
                <d5p1:KeyValueOfunsignedIntPassChannelSettings4NEwyKD7>
                  <d5p1:Key>3</d5p1:Key>
                  <d5p1:Value>
                    <d4p1:AutoFocusSearchRoutineSettings>
                      <d5p1:KeyValueOfstringstring>
                        <d5p1:Key>DoubleLoop|CoarseRange</d5p1:Key>
                        <d5p1:Value>500.00</d5p1:Value>
                      </d5p1:KeyValueOfstringstring>
                      <d5p1:KeyValueOfstringstring>
                        <d5p1:Key>DoubleLoop|CoarseExtendRange</d5p1:Key>
                        <d5p1:Value>True</d5p1:Value>
                      </d5p1:KeyValueOfstringstring>
                      <d5p1:KeyValueOfstringstring>
                        <d5p1:Key>DoubleLoop|CoarseStepSizeFactor</d5p1:Key>
                        <d5p1:Value>10.00</d5p1:Value>
                      </d5p1:KeyValueOfstringstring>
                      <d5p1:KeyValueOfstringstring>
                        <d5p1:Key>DoubleLoop|CoarseDropOffRatio</d5p1:Key>
                        <d5p1:Value>0.25</d5p1:Value>
                      </d5p1:KeyValueOfstringstring>
                      <d5p1:KeyValueOfstringstring>
                        <d5p1:Key>DoubleLoop|FineRangeFactor</d5p1:Key>
                        <d5p1:Value>2.00</d5p1:Value>
                      </d5p1:KeyValueOfstringstring>
                      <d5p1:KeyValueOfstringstring>
                        <d5p1:Key>DoubleLoop|FineStepSizeFactor</d5p1:Key>
                        <d5p1:Value>2.00</d5p1:Value>
                      </d5p1:KeyValueOfstringstring>
                      <d5p1:KeyValueOfstringstring>
                        <d5p1:Key>DoubleLoop|FineCheckZBest</d5p1:Key>
                        <d5p1:Value>False</d5p1:Value>
                      </d5p1:KeyValueOfstringstring>
                      <d5p1:KeyValueOfstringstring>
                        <d5p1:Key>SmartFocus|MaxSteps</d5p1:Key>
                        <d5p1:Value>10</d5p1:Value>
                      </d5p1:KeyValueOfstringstring>
                      <d5p1:KeyValueOfstringstring>
                        <d5p1:Key>SmartFocus|StepSizeFactor</d5p1:Key>
                        <d5p1:Value>2.00</d5p1:Value>
                      </d5p1:KeyValueOfstringstring>
                      <d5p1:KeyValueOfstringstring>
                        <d5p1:Key>SmartFocus|DropOffRatio</d5p1:Key>
                        <d5p1:Value>0.00</d5p1:Value>
                      </d5p1:KeyValueOfstringstring>
                      <d5p1:KeyValueOfstringstring>
                        <d5p1:Key>SmartFocus|CheckZBest</d5p1:Key>
                        <d5p1:Value>False</d5p1:Value>
                      </d5p1:KeyValueOfstringstring>
                    </d4p1:AutoFocusSearchRoutineSettings>
                    <d4p1:AutofocusAlgorithmName>Large Structure</d4p1:AutofocusAlgorithmName>
                    <d4p1:BrightnessSettings>
                      <d4p1:Brightness>8.9617777777777763E-05</d4p1:Brightness>
                      <d4p1:CameraSettingValues>
                        <d4p1:AcquireAsGrayscale>false</d4p1:AcquireAsGrayscale>
                        <d4p1:ExposureTime>0.05</d4p1:ExposureTime>
                        <d4p1:Gain>1</d4p1:Gain>
                      </d4p1:CameraSettingValues>
                      <d4p1:LightIntensity>0.014338829135518968</d4p1:LightIntensity>
                    </d4p1:BrightnessSettings>
                    <d4p1:DetectionModeParameterValues>
                      <d5p1:KeyValueOfstringstring>
                        <d5p1:Key>phase</d5p1:Key>
                        <d5p1:Value>Brightfield</d5p1:Value>
                      </d5p1:KeyValueOfstringstring>
                    </d4p1:DetectionModeParameterValues>
                  </d5p1:Value>
                </d5p1:KeyValueOfunsignedIntPassChannelSettings4NEwyKD7>
              </d4p1:PassChannelSettings>
            </d5p1:Value>
          </d5p1:KeyValueOfProtocolInstrumentSettingsPassNodeIXRPDjvp>
        </d4p1:PassNodes>
        <d4p1:SaveImageOptions xmlns:d5p1="http://schemas.datacontract.org/2004/07/Thermo.Common.Session">
          <d5p1:DestinationDirectory>C:\Users\EVOS\Desktop\Pame\040821-33- IF 245+Bleo TC AT_pATM-gH2A.X- A549 cells\10x\Untreated</d5p1:DestinationDirectory>
          <d5p1:MergedChannelTiledImageSize>Small</d5p1:MergedChannelTiledImageSize>
          <d5p1:Prefix>scan</d5p1:Prefix>
          <d5p1:SaveAsGrayscale>false</d5p1:SaveAsGrayscale>
          <d5p1:SaveOptions>RawChannelField DisplayedMergedField TiledByLocation</d5p1:SaveOptions>
          <d5p1:SelectedDisplayableImageFormat>TIF</d5p1:SelectedDisplayableImageFormat>
          <d5p1:SelectedRawImageFormat>TIF</d5p1:SelectedRawImageFormat>
          <d5p1:SingleChannelTiledImageSize>Small</d5p1:SingleChannelTiledImageSize>
          <d5p1:TargetBitDepth>10</d5p1:TargetBitDepth>
          <d5p1:TimeLapseEnabled>false</d5p1:TimeLapseEnabled>
          <d5p1:GridOptions xmlns:d6p1="http://schemas.datacontract.org/2004/07/Thermo.Common">
            <d6p1:GridAlignment>CrossHairAtCenter</d6p1:GridAlignment>
            <d6p1:GridColor xmlns:d7p1="http://schemas.datacontract.org/2004/07/System.Windows.Media">
              <d7p1:A>255</d7p1:A>
              <d7p1:B>255</d7p1:B>
              <d7p1:G>255</d7p1:G>
              <d7p1:R>255</d7p1:R>
              <d7p1:ScA>1</d7p1:ScA>
              <d7p1:ScB>1</d7p1:ScB>
              <d7p1:ScG>1</d7p1:ScG>
              <d7p1:ScR>1</d7p1:ScR>
            </d6p1:GridColor>
            <d6p1:GridEnabled>false</d6p1:GridEnabled>
            <d6p1:GridLabel>true</d6p1:GridLabel>
            <d6p1:GridSize>10</d6p1:GridSize>
          </d5p1:GridOptions>
        </d4p1:SaveImageOptions>
        <d4p1:ScanNode>
          <d4p1:BaseFeatures xmlns:d6p1="http://schemas.microsoft.com/2003/10/Serialization/Arrays" />
        </d4p1:ScanNode>
        <d4p1:UseSimpleMode>false</d4p1:UseSimpleMode>
      </d3p1:UserDefinedProtocol>
    </d2p1:ProtocolVersion>
    <d2p1:ProtocolVersionHeader xmlns:d3p1="http://schemas.datacontract.org/2004/07/Thermo.Data.Admin.Headers">
      <d3p1:Identifier>98541554-85e6-4de5-94c0-c7aaf7f2b3b0</d3p1:Identifier>
      <d3p1:SavedTime>0001-01-01T00:00:00</d3p1:SavedTime>
    </d2p1:ProtocolVersionHeader>
  </m_Item2>
  <m_Item3 xmlns:d2p1="http://schemas.datacontract.org/2004/07/Thermo.Data.Admin">
    <d2p1:DisplayName>Double Slide</d2p1:DisplayName>
    <d2p1:FillingLocation xmlns:d3p1="http://schemas.datacontract.org/2004/07/Thermo.Data.ScanData">
      <d3p1:MicronsX>86500</d3p1:MicronsX>
      <d3p1:MicronsY>85500</d3p1:MicronsY>
      <d3p1:MicronsZ>-3000</d3p1:MicronsZ>
    </d2p1:FillingLocation>
    <d2p1:IsGeneric>false</d2p1:IsGeneric>
    <d2p1:StageInsertSpecification>
      <d2p1:Manufacturer>Evos</d2p1:Manufacturer>
      <d2p1:PartNumber>AMEP-VH021</d2p1:PartNumber>
    </d2p1:StageInsertSpecification>
    <d2p1:VesselHolders xmlns:d3p1="http://schemas.microsoft.com/2003/10/Serialization/Arrays">
      <d3p1:KeyValueOfstringVesselHolderDataszyYO4SQ>
        <d3p1:Key>Top Slide</d3p1:Key>
        <d3p1:Value>
          <d2p1:Height>26400</d2p1:Height>
          <d2p1:LipBottom>0</d2p1:LipBottom>
          <d2p1:LipLeft>0</d2p1:LipLeft>
          <d2p1:LipRight>0</d2p1:LipRight>
          <d2p1:LipTop>0</d2p1:LipTop>
          <d2p1:Location xmlns:d6p1="http://schemas.datacontract.org/2004/07/Thermo.Data.ScanData">
            <d6p1:MicronsX>33073</d6p1:MicronsX>
            <d6p1:MicronsY>13800</d6p1:MicronsY>
            <d6p1:MicronsZ>-3000</d6p1:MicronsZ>
          </d2p1:Location>
          <d2p1:Name>Top Slide</d2p1:Name>
          <d2p1:PusherLocation>TopRight</d2p1:PusherLocation>
          <d2p1:Width>77277</d2p1:Width>
          <d2p1:LipThickness>0</d2p1:LipThickness>
        </d3p1:Value>
      </d3p1:KeyValueOfstringVesselHolderDataszyYO4SQ>
      <d3p1:KeyValueOfstringVesselHolderDataszyYO4SQ>
        <d3p1:Key>Bottom Slide</d3p1:Key>
        <d3p1:Value>
          <d2p1:Height>26400</d2p1:Height>
          <d2p1:LipBottom>0</d2p1:LipBottom>
          <d2p1:LipLeft>0</d2p1:LipLeft>
          <d2p1:LipRight>0</d2p1:LipRight>
          <d2p1:LipTop>0</d2p1:LipTop>
          <d2p1:Location xmlns:d6p1="http://schemas.datacontract.org/2004/07/Thermo.Data.ScanData">
            <d6p1:MicronsX>33650</d6p1:MicronsX>
            <d6p1:MicronsY>53800</d6p1:MicronsY>
            <d6p1:MicronsZ>-3000</d6p1:MicronsZ>
          </d2p1:Location>
          <d2p1:Name>Bottom Slide</d2p1:Name>
          <d2p1:PusherLocation>BottomLeft</d2p1:PusherLocation>
          <d2p1:Width>77277</d2p1:Width>
          <d2p1:LipThickness>0</d2p1:LipThickness>
        </d3p1:Value>
      </d3p1:KeyValueOfstringVesselHolderDataszyYO4SQ>
    </d2p1:VesselHolders>
  </m_Item3>
  <m_Item4 xmlns:d2p1="http://schemas.microsoft.com/2003/10/Serialization/Arrays">
    <d2p1:KeyValueOfstringVesselVersionExportContractszyYO4SQ>
      <d2p1:Key>Top Slide</d2p1:Key>
      <d2p1:Value xmlns:d4p1="http://schemas.datacontract.org/2004/07/Thermo.Data.Admin">
        <d4p1:VesselData xmlns:d5p1="http://VesselDataV1">
          <d5p1:AreaGrids>
            <d4p1:VesselAreaGridData>
              <d4p1:NumberOfColumns>1</d4p1:NumberOfColumns>
              <d4p1:NumberOfRows>1</d4p1:NumberOfRows>
              <d4p1:AreaDepth>0</d4p1:AreaDepth>
              <d4p1:AreaHeight>0</d4p1:AreaHeight>
              <d4p1:AreaShape>Rectangular</d4p1:AreaShape>
              <d4p1:AreaThickness>0</d4p1:AreaThickness>
              <d4p1:AreaWidth>0</d4p1:AreaWidth>
              <d4p1:Polygon xmlns:d8p1="http://schemas.datacontract.org/2004/07/System.Windows" />
            </d4p1:VesselAreaGridData>
          </d5p1:AreaGrids>
          <d5p1:Identifier>4d1087f9-5078-4e4a-8410-eb8535b12ae6</d5p1:Identifier>
          <d5p1:Name>Slide - Facing Down</d5p1:Name>
          <d5p1:PartNumber></d5p1:PartNumber>
          <d5p1:VesselHeight>0</d5p1:VesselHeight>
          <d5p1:VesselManufacturerIdentifier>feeb0bc0-019d-49d8-bf5f-36a76e2156e4</d5p1:VesselManufacturerIdentifier>
          <d5p1:VesselSize>1</d5p1:VesselSize>
          <d5p1:VesselType>Slide</d5p1:VesselType>
          <d5p1:VesselWidth>0</d5p1:VesselWidth>
        </d4p1:VesselData>
        <d4p1:VesselManufacturerData xmlns:d5p1="http://VesselManufacturerDataV1">
          <d5p1:Identifier>feeb0bc0-019d-49d8-bf5f-36a76e2156e4</d5p1:Identifier>
          <d5p1:Name>Generic</d5p1:Name>
        </d4p1:VesselManufacturerData>
        <d4p1:VesselVersionData xmlns:d5p1="http://VesselVersionDataV1">
          <d5p1:AreaGrids>
            <d4p1:VesselAreaGridVersionData>
              <d4p1:AreaPitchX>75000</d4p1:AreaPitchX>
              <d4p1:AreaPitchY>25000</d4p1:AreaPitchY>
              <d4p1:FirstAreaCenterX>37500</d4p1:FirstAreaCenterX>
              <d4p1:FirstAreaCenterY>12500</d4p1:FirstAreaCenterY>
              <d4p1:FirstAreaCenterZ>0</d4p1:FirstAreaCenterZ>
              <d4p1:AreaHeight>25000</d4p1:AreaHeight>
              <d4p1:AreaWidth>75000</d4p1:AreaWidth>
            </d4p1:VesselAreaGridVersionData>
          </d5p1:AreaGrids>
          <d5p1:CreationTime>2015-09-17T00:00:00</d5p1:CreationTime>
          <d5p1:Identifier>3dbd3380-3f91-4fb7-a1e5-a05c0d7a6445</d5p1:Identifier>
          <d5p1:SavedTime>2017-09-19T19:57:28.5446004Z</d5p1:SavedTime>
          <d5p1:VesselIdentifier>4d1087f9-5078-4e4a-8410-eb8535b12ae6</d5p1:VesselIdentifier>
          <d5p1:VesselHeight>25000</d5p1:VesselHeight>
          <d5p1:VesselWidth>75000</d5p1:VesselWidth>
        </d4p1:VesselVersionData>
      </d2p1:Value>
    </d2p1:KeyValueOfstringVesselVersionExportContractszyYO4SQ>
    <d2p1:KeyValueOfstringVesselVersionExportContractszyYO4SQ>
      <d2p1:Key>Bottom Slide</d2p1:Key>
      <d2p1:Value xmlns:d4p1="http://schemas.datacontract.org/2004/07/Thermo.Data.Admin">
        <d4p1:VesselData xmlns:d5p1="http://VesselDataV1">
          <d5p1:AreaGrids>
            <d4p1:VesselAreaGridData>
              <d4p1:NumberOfColumns>1</d4p1:NumberOfColumns>
              <d4p1:NumberOfRows>1</d4p1:NumberOfRows>
              <d4p1:AreaDepth>0</d4p1:AreaDepth>
              <d4p1:AreaHeight>0</d4p1:AreaHeight>
              <d4p1:AreaShape>Rectangular</d4p1:AreaShape>
              <d4p1:AreaThickness>0</d4p1:AreaThickness>
              <d4p1:AreaWidth>0</d4p1:AreaWidth>
              <d4p1:Polygon xmlns:d8p1="http://schemas.datacontract.org/2004/07/System.Windows" />
            </d4p1:VesselAreaGridData>
          </d5p1:AreaGrids>
          <d5p1:Identifier>4d1087f9-5078-4e4a-8410-eb8535b12ae6</d5p1:Identifier>
          <d5p1:Name>Slide - Facing Down</d5p1:Name>
          <d5p1:PartNumber></d5p1:PartNumber>
          <d5p1:VesselHeight>0</d5p1:VesselHeight>
          <d5p1:VesselManufacturerIdentifier>feeb0bc0-019d-49d8-bf5f-36a76e2156e4</d5p1:VesselManufacturerIdentifier>
          <d5p1:VesselSize>1</d5p1:VesselSize>
          <d5p1:VesselType>Slide</d5p1:VesselType>
          <d5p1:VesselWidth>0</d5p1:VesselWidth>
        </d4p1:VesselData>
        <d4p1:VesselManufacturerData xmlns:d5p1="http://VesselManufacturerDataV1">
          <d5p1:Identifier>feeb0bc0-019d-49d8-bf5f-36a76e2156e4</d5p1:Identifier>
          <d5p1:Name>Generic</d5p1:Name>
        </d4p1:VesselManufacturerData>
        <d4p1:VesselVersionData xmlns:d5p1="http://VesselVersionDataV1">
          <d5p1:AreaGrids>
            <d4p1:VesselAreaGridVersionData>
              <d4p1:AreaPitchX>75000</d4p1:AreaPitchX>
              <d4p1:AreaPitchY>25000</d4p1:AreaPitchY>
              <d4p1:FirstAreaCenterX>37500</d4p1:FirstAreaCenterX>
              <d4p1:FirstAreaCenterY>12500</d4p1:FirstAreaCenterY>
              <d4p1:FirstAreaCenterZ>0</d4p1:FirstAreaCenterZ>
              <d4p1:AreaHeight>25000</d4p1:AreaHeight>
              <d4p1:AreaWidth>75000</d4p1:AreaWidth>
            </d4p1:VesselAreaGridVersionData>
          </d5p1:AreaGrids>
          <d5p1:CreationTime>2015-09-17T00:00:00</d5p1:CreationTime>
          <d5p1:Identifier>3dbd3380-3f91-4fb7-a1e5-a05c0d7a6445</d5p1:Identifier>
          <d5p1:SavedTime>2017-09-19T19:57:28.5446004Z</d5p1:SavedTime>
          <d5p1:VesselIdentifier>4d1087f9-5078-4e4a-8410-eb8535b12ae6</d5p1:VesselIdentifier>
          <d5p1:VesselHeight>25000</d5p1:VesselHeight>
          <d5p1:VesselWidth>75000</d5p1:VesselWidth>
        </d4p1:VesselVersionData>
      </d2p1:Value>
    </d2p1:KeyValueOfstringVesselVersionExportContractszyYO4SQ>
  </m_Item4>
</TupleOfScanProtocolDataProtocolVersionExportContractStageInsertDataArrayOfKeyValueOfstringVesselVersionExportContractszyYO4SQmIkR6jwH>
