# Supplementary material for: Correction to ‘Ku–DNA binding inhibitors modulate the DNA damage response in response to DNA double-strand breaks’
Source: NAR Cancer. 2024 Aug 1;6(3):zcae036. doi: 10.1093/narcan/zcae036 (PMC11292405; doi:10.1093/narcan/zcae036)
Supplement: zcae036_Supplemental_Files [file zcae036_supplemental_files.zip › 002- 6h/60x- Untreated- 6h AT_002_g.scanprotocol]

<?xml version="1.0" encoding="utf-8"?>
<TupleOfScanProtocolDataProtocolVersionExportContractStageInsertDataArrayOfKeyValueOfstringVesselVersionExportContractszyYO4SQmIkR6jwH xmlns:i="http://www.w3.org/2001/XMLSchema-instance" xmlns="http://schemas.datacontract.org/2004/07/System">
  <m_Item1 xmlns:d2p1="http://schemas.datacontract.org/2004/07/Thermo.Data.Admin">
    <d2p1:Name>60x- Untreated- 6h AT_002_g</d2p1:Name>
    <d2p1:ProtocolVersionIdentifier>b6153db0-c187-4ec0-9795-8b419ae97bf6</d2p1:ProtocolVersionIdentifier>
    <d2p1:ScanSequence>
      <d2p1:RunSequences i:nil="true" />
      <d2p1:RunSequencesV2>
        <d2p1:RunSequenceV2>
          <d2p1:AreaSequencePattern>SerpentineHorizontal</d2p1:AreaSequencePattern>
          <d2p1:AutoFocusSettings>
            <d2p1:AutoFocusFirstTimepointOnly>true</d2p1:AutoFocusFirstTimepointOnly>
            <d2p1:AutoFocusUsage>Off</d2p1:AutoFocusUsage>
            <d2p1:ChannelToFocus>2</d2p1:ChannelToFocus>
            <d2p1:IntraWellAutoFocusFrequency>0</d2p1:IntraWellAutoFocusFrequency>
            <d2p1:SkipFieldWithAutoFocusFailure>true</d2p1:SkipFieldWithAutoFocusFailure>
            <d2p1:AutoFocusFrequency>OncePerArea</d2p1:AutoFocusFrequency>
          </d2p1:AutoFocusSettings>
          <d2p1:DefaultZPosition>-28.009949652185469</d2p1:DefaultZPosition>
          <d2p1:DoStitching>false</d2p1:DoStitching>
          <d2p1:FieldSequencePattern>SpiralOutward</d2p1:FieldSequencePattern>
          <d2p1:LocationSequence>
            <d2p1:LocationSequenceType>CustomScanArea</d2p1:LocationSequenceType>
            <d2p1:ScanLocations>
              <d2p1:ScanLocation>
                <d2p1:CustomLocationShape>
                  <d2p1:CustomShape>Single</d2p1:CustomShape>
                  <d2p1:Extents xmlns:d10p1="http://schemas.datacontract.org/2004/07/System.Windows" />
                  <d2p1:Id>c6fc4046-bd3a-4f69-8d0f-3e9bcfdd5aa7</d2p1:Id>
                  <d2p1:ReferencePoint xmlns:d10p1="http://schemas.datacontract.org/2004/07/System.Windows">
                    <d10p1:_x>-5234.4409179899985</d10p1:_x>
                    <d10p1:_y>-1449.6732185892577</d10p1:_y>
                  </d2p1:ReferencePoint>
                </d2p1:CustomLocationShape>
                <d2p1:DefaultZLocation>1.4200000000000008</d2p1:DefaultZLocation>
                <d2p1:DefaultZLocationChannelIndex>0</d2p1:DefaultZLocationChannelIndex>
                <d2p1:FillDirection>FromCenter</d2p1:FillDirection>
                <d2p1:FillFraction>0.1</d2p1:FillFraction>
                <d2p1:LocationName i:nil="true" />
                <d2p1:LocationNumber>0</d2p1:LocationNumber>
                <d2p1:LocationType>Custom</d2p1:LocationType>
                <d2p1:NumberOfFieldColumns>0</d2p1:NumberOfFieldColumns>
                <d2p1:NumberOfFieldRows>0</d2p1:NumberOfFieldRows>
              </d2p1:ScanLocation>
              <d2p1:ScanLocation>
                <d2p1:CustomLocationShape>
                  <d2p1:CustomShape>Single</d2p1:CustomShape>
                  <d2p1:Extents xmlns:d10p1="http://schemas.datacontract.org/2004/07/System.Windows" />
                  <d2p1:Id>fd83d941-cb95-4599-8e9d-fc7eef45e879</d2p1:Id>
                  <d2p1:ReferencePoint xmlns:d10p1="http://schemas.datacontract.org/2004/07/System.Windows">
                    <d10p1:_x>-5234.4409179899985</d10p1:_x>
                    <d10p1:_y>-1449.6732185892577</d10p1:_y>
                  </d2p1:ReferencePoint>
                </d2p1:CustomLocationShape>
                <d2p1:DefaultZLocation>1.4200000000000008</d2p1:DefaultZLocation>
                <d2p1:DefaultZLocationChannelIndex>0</d2p1:DefaultZLocationChannelIndex>
                <d2p1:FillDirection>FromCenter</d2p1:FillDirection>
                <d2p1:FillFraction>0.1</d2p1:FillFraction>
                <d2p1:LocationName i:nil="true" />
                <d2p1:LocationNumber>0</d2p1:LocationNumber>
                <d2p1:LocationType>Custom</d2p1:LocationType>
                <d2p1:NumberOfFieldColumns>0</d2p1:NumberOfFieldColumns>
                <d2p1:NumberOfFieldRows>0</d2p1:NumberOfFieldRows>
              </d2p1:ScanLocation>
              <d2p1:ScanLocation>
                <d2p1:CustomLocationShape>
                  <d2p1:CustomShape>Single</d2p1:CustomShape>
                  <d2p1:Extents xmlns:d10p1="http://schemas.datacontract.org/2004/07/System.Windows" />
                  <d2p1:Id>d8ad6d52-018a-4517-a016-809fa2504733</d2p1:Id>
                  <d2p1:ReferencePoint xmlns:d10p1="http://schemas.datacontract.org/2004/07/System.Windows">
                    <d10p1:_x>-4534.05851412984</d10p1:_x>
                    <d10p1:_y>2457.8162469515282</d10p1:_y>
                  </d2p1:ReferencePoint>
                </d2p1:CustomLocationShape>
                <d2p1:DefaultZLocation>1.42</d2p1:DefaultZLocation>
                <d2p1:DefaultZLocationChannelIndex>0</d2p1:DefaultZLocationChannelIndex>
                <d2p1:FillDirection>FromCenter</d2p1:FillDirection>
                <d2p1:FillFraction>0.1</d2p1:FillFraction>
                <d2p1:LocationName i:nil="true" />
                <d2p1:LocationNumber>0</d2p1:LocationNumber>
                <d2p1:LocationType>Custom</d2p1:LocationType>
                <d2p1:NumberOfFieldColumns>0</d2p1:NumberOfFieldColumns>
                <d2p1:NumberOfFieldRows>0</d2p1:NumberOfFieldRows>
              </d2p1:ScanLocation>
              <d2p1:ScanLocation>
                <d2p1:CustomLocationShape>
                  <d2p1:CustomShape>Single</d2p1:CustomShape>
                  <d2p1:Extents xmlns:d10p1="http://schemas.datacontract.org/2004/07/System.Windows" />
                  <d2p1:Id>61d3452c-4f6c-47b2-8542-dfb52489e4e8</d2p1:Id>
                  <d2p1:ReferencePoint xmlns:d10p1="http://schemas.datacontract.org/2004/07/System.Windows">
                    <d10p1:_x>-4534.05851412984</d10p1:_x>
                    <d10p1:_y>2457.8162469515282</d10p1:_y>
                  </d2p1:ReferencePoint>
                </d2p1:CustomLocationShape>
                <d2p1:DefaultZLocation>1.42</d2p1:DefaultZLocation>
                <d2p1:DefaultZLocationChannelIndex>0</d2p1:DefaultZLocationChannelIndex>
                <d2p1:FillDirection>FromCenter</d2p1:FillDirection>
                <d2p1:FillFraction>0.1</d2p1:FillFraction>
                <d2p1:LocationName i:nil="true" />
                <d2p1:LocationNumber>0</d2p1:LocationNumber>
                <d2p1:LocationType>Custom</d2p1:LocationType>
                <d2p1:NumberOfFieldColumns>0</d2p1:NumberOfFieldColumns>
                <d2p1:NumberOfFieldRows>0</d2p1:NumberOfFieldRows>
              </d2p1:ScanLocation>
              <d2p1:ScanLocation>
                <d2p1:CustomLocationShape>
                  <d2p1:CustomShape>Single</d2p1:CustomShape>
                  <d2p1:Extents xmlns:d10p1="http://schemas.datacontract.org/2004/07/System.Windows" />
                  <d2p1:Id>bc6b0e11-8171-4b81-a403-cc5684e967d3</d2p1:Id>
                  <d2p1:ReferencePoint xmlns:d10p1="http://schemas.datacontract.org/2004/07/System.Windows">
                    <d10p1:_x>5867.5858196586987</d10p1:_x>
                    <d10p1:_y>2678.2162034185085</d10p1:_y>
                  </d2p1:ReferencePoint>
                </d2p1:CustomLocationShape>
                <d2p1:DefaultZLocation>-33.79</d2p1:DefaultZLocation>
                <d2p1:DefaultZLocationChannelIndex>0</d2p1:DefaultZLocationChannelIndex>
                <d2p1:FillDirection>FromCenter</d2p1:FillDirection>
                <d2p1:FillFraction>0.1</d2p1:FillFraction>
                <d2p1:LocationName i:nil="true" />
                <d2p1:LocationNumber>0</d2p1:LocationNumber>
                <d2p1:LocationType>Custom</d2p1:LocationType>
                <d2p1:NumberOfFieldColumns>0</d2p1:NumberOfFieldColumns>
                <d2p1:NumberOfFieldRows>0</d2p1:NumberOfFieldRows>
              </d2p1:ScanLocation>
              <d2p1:ScanLocation>
                <d2p1:CustomLocationShape>
                  <d2p1:CustomShape>Single</d2p1:CustomShape>
                  <d2p1:Extents xmlns:d10p1="http://schemas.datacontract.org/2004/07/System.Windows" />
                  <d2p1:Id>336d74f5-9e82-4444-8a71-85ee4589325e</d2p1:Id>
                  <d2p1:ReferencePoint xmlns:d10p1="http://schemas.datacontract.org/2004/07/System.Windows">
                    <d10p1:_x>5867.5858196586987</d10p1:_x>
                    <d10p1:_y>2678.2162034185085</d10p1:_y>
                  </d2p1:ReferencePoint>
                </d2p1:CustomLocationShape>
                <d2p1:DefaultZLocation>-33.79</d2p1:DefaultZLocation>
                <d2p1:DefaultZLocationChannelIndex>0</d2p1:DefaultZLocationChannelIndex>
                <d2p1:FillDirection>FromCenter</d2p1:FillDirection>
                <d2p1:FillFraction>0.1</d2p1:FillFraction>
                <d2p1:LocationName i:nil="true" />
                <d2p1:LocationNumber>0</d2p1:LocationNumber>
                <d2p1:LocationType>Custom</d2p1:LocationType>
                <d2p1:NumberOfFieldColumns>0</d2p1:NumberOfFieldColumns>
                <d2p1:NumberOfFieldRows>0</d2p1:NumberOfFieldRows>
              </d2p1:ScanLocation>
              <d2p1:ScanLocation>
                <d2p1:CustomLocationShape>
                  <d2p1:CustomShape>Single</d2p1:CustomShape>
                  <d2p1:Extents xmlns:d10p1="http://schemas.datacontract.org/2004/07/System.Windows" />
                  <d2p1:Id>86ee1b80-ed7a-4405-8179-d92f5cd491d2</d2p1:Id>
                  <d2p1:ReferencePoint xmlns:d10p1="http://schemas.datacontract.org/2004/07/System.Windows">
                    <d10p1:_x>17839.563826896494</d10p1:_x>
                    <d10p1:_y>-3684.8075885668031</d10p1:_y>
                  </d2p1:ReferencePoint>
                </d2p1:CustomLocationShape>
                <d2p1:DefaultZLocation>-42.25</d2p1:DefaultZLocation>
                <d2p1:DefaultZLocationChannelIndex>0</d2p1:DefaultZLocationChannelIndex>
                <d2p1:FillDirection>FromCenter</d2p1:FillDirection>
                <d2p1:FillFraction>0.1</d2p1:FillFraction>
                <d2p1:LocationName i:nil="true" />
                <d2p1:LocationNumber>0</d2p1:LocationNumber>
                <d2p1:LocationType>Custom</d2p1:LocationType>
                <d2p1:NumberOfFieldColumns>0</d2p1:NumberOfFieldColumns>
                <d2p1:NumberOfFieldRows>0</d2p1:NumberOfFieldRows>
              </d2p1:ScanLocation>
              <d2p1:ScanLocation>
                <d2p1:CustomLocationShape>
                  <d2p1:CustomShape>Single</d2p1:CustomShape>
                  <d2p1:Extents xmlns:d10p1="http://schemas.datacontract.org/2004/07/System.Windows" />
                  <d2p1:Id>707e8d75-367f-4eb9-a796-132a7ba650a3</d2p1:Id>
                  <d2p1:ReferencePoint xmlns:d10p1="http://schemas.datacontract.org/2004/07/System.Windows">
                    <d10p1:_x>17839.563826896494</d10p1:_x>
                    <d10p1:_y>-3684.8075885668031</d10p1:_y>
                  </d2p1:ReferencePoint>
                </d2p1:CustomLocationShape>
                <d2p1:DefaultZLocation>-42.25</d2p1:DefaultZLocation>
                <d2p1:DefaultZLocationChannelIndex>0</d2p1:DefaultZLocationChannelIndex>
                <d2p1:FillDirection>FromCenter</d2p1:FillDirection>
                <d2p1:FillFraction>0.1</d2p1:FillFraction>
                <d2p1:LocationName i:nil="true" />
                <d2p1:LocationNumber>0</d2p1:LocationNumber>
                <d2p1:LocationType>Custom</d2p1:LocationType>
                <d2p1:NumberOfFieldColumns>0</d2p1:NumberOfFieldColumns>
                <d2p1:NumberOfFieldRows>0</d2p1:NumberOfFieldRows>
              </d2p1:ScanLocation>
              <d2p1:ScanLocation>
                <d2p1:CustomLocationShape>
                  <d2p1:CustomShape>Single</d2p1:CustomShape>
                  <d2p1:Extents xmlns:d10p1="http://schemas.datacontract.org/2004/07/System.Windows" />
                  <d2p1:Id>7f658e75-3a0b-428c-981d-2b154e0fbe25</d2p1:Id>
                  <d2p1:ReferencePoint xmlns:d10p1="http://schemas.datacontract.org/2004/07/System.Windows">
                    <d10p1:_x>-8456.45703400724</d10p1:_x>
                    <d10p1:_y>1730.8812336291203</d10p1:_y>
                  </d2p1:ReferencePoint>
                </d2p1:CustomLocationShape>
                <d2p1:DefaultZLocation>-21.15</d2p1:DefaultZLocation>
                <d2p1:DefaultZLocationChannelIndex>0</d2p1:DefaultZLocationChannelIndex>
                <d2p1:FillDirection>FromCenter</d2p1:FillDirection>
                <d2p1:FillFraction>0.1</d2p1:FillFraction>
                <d2p1:LocationName i:nil="true" />
                <d2p1:LocationNumber>0</d2p1:LocationNumber>
                <d2p1:LocationType>Custom</d2p1:LocationType>
                <d2p1:NumberOfFieldColumns>0</d2p1:NumberOfFieldColumns>
                <d2p1:NumberOfFieldRows>0</d2p1:NumberOfFieldRows>
              </d2p1:ScanLocation>
              <d2p1:ScanLocation>
                <d2p1:CustomLocationShape>
                  <d2p1:CustomShape>Single</d2p1:CustomShape>
                  <d2p1:Extents xmlns:d10p1="http://schemas.datacontract.org/2004/07/System.Windows" />
                  <d2p1:Id>73274d20-93b6-4ad5-9a15-64fceedcb002</d2p1:Id>
                  <d2p1:ReferencePoint xmlns:d10p1="http://schemas.datacontract.org/2004/07/System.Windows">
                    <d10p1:_x>-8456.45703400724</d10p1:_x>
                    <d10p1:_y>1730.8812336291203</d10p1:_y>
                  </d2p1:ReferencePoint>
                </d2p1:CustomLocationShape>
                <d2p1:DefaultZLocation>-21.15</d2p1:DefaultZLocation>
                <d2p1:DefaultZLocationChannelIndex>0</d2p1:DefaultZLocationChannelIndex>
                <d2p1:FillDirection>FromCenter</d2p1:FillDirection>
                <d2p1:FillFraction>0.1</d2p1:FillFraction>
                <d2p1:LocationName i:nil="true" />
                <d2p1:LocationNumber>0</d2p1:LocationNumber>
                <d2p1:LocationType>Custom</d2p1:LocationType>
                <d2p1:NumberOfFieldColumns>0</d2p1:NumberOfFieldColumns>
                <d2p1:NumberOfFieldRows>0</d2p1:NumberOfFieldRows>
              </d2p1:ScanLocation>
              <d2p1:ScanLocation>
                <d2p1:CustomLocationShape>
                  <d2p1:CustomShape>Single</d2p1:CustomShape>
                  <d2p1:Extents xmlns:d10p1="http://schemas.datacontract.org/2004/07/System.Windows" />
                  <d2p1:Id>32c95f68-6445-44a2-889a-e7465ddc4458</d2p1:Id>
                  <d2p1:ReferencePoint xmlns:d10p1="http://schemas.datacontract.org/2004/07/System.Windows">
                    <d10p1:_x>-8550.37198932103</d10p1:_x>
                    <d10p1:_y>-1189.4511291106226</d10p1:_y>
                  </d2p1:ReferencePoint>
                </d2p1:CustomLocationShape>
                <d2p1:DefaultZLocation>7.0200000000000005</d2p1:DefaultZLocation>
                <d2p1:DefaultZLocationChannelIndex>0</d2p1:DefaultZLocationChannelIndex>
                <d2p1:FillDirection>FromCenter</d2p1:FillDirection>
                <d2p1:FillFraction>0.1</d2p1:FillFraction>
                <d2p1:LocationName i:nil="true" />
                <d2p1:LocationNumber>0</d2p1:LocationNumber>
                <d2p1:LocationType>Custom</d2p1:LocationType>
                <d2p1:NumberOfFieldColumns>0</d2p1:NumberOfFieldColumns>
                <d2p1:NumberOfFieldRows>0</d2p1:NumberOfFieldRows>
              </d2p1:ScanLocation>
              <d2p1:ScanLocation>
                <d2p1:CustomLocationShape>
                  <d2p1:CustomShape>Single</d2p1:CustomShape>
                  <d2p1:Extents xmlns:d10p1="http://schemas.datacontract.org/2004/07/System.Windows" />
                  <d2p1:Id>feb18df6-cd03-47cf-800c-fe54a8a11419</d2p1:Id>
                  <d2p1:ReferencePoint xmlns:d10p1="http://schemas.datacontract.org/2004/07/System.Windows">
                    <d10p1:_x>-8550.37198932103</d10p1:_x>
                    <d10p1:_y>-1189.4511291106226</d10p1:_y>
                  </d2p1:ReferencePoint>
                </d2p1:CustomLocationShape>
                <d2p1:DefaultZLocation>7.0200000000000005</d2p1:DefaultZLocation>
                <d2p1:DefaultZLocationChannelIndex>0</d2p1:DefaultZLocationChannelIndex>
                <d2p1:FillDirection>FromCenter</d2p1:FillDirection>
                <d2p1:FillFraction>0.1</d2p1:FillFraction>
                <d2p1:LocationName i:nil="true" />
                <d2p1:LocationNumber>0</d2p1:LocationNumber>
                <d2p1:LocationType>Custom</d2p1:LocationType>
                <d2p1:NumberOfFieldColumns>0</d2p1:NumberOfFieldColumns>
                <d2p1:NumberOfFieldRows>0</d2p1:NumberOfFieldRows>
              </d2p1:ScanLocation>
              <d2p1:ScanLocation>
                <d2p1:CustomLocationShape>
                  <d2p1:CustomShape>Single</d2p1:CustomShape>
                  <d2p1:Extents xmlns:d10p1="http://schemas.datacontract.org/2004/07/System.Windows" />
                  <d2p1:Id>13d06a23-a90b-4cc5-a55c-61fc3a1885b2</d2p1:Id>
                  <d2p1:ReferencePoint xmlns:d10p1="http://schemas.datacontract.org/2004/07/System.Windows">
                    <d10p1:_x>9997.37449677997</d10p1:_x>
                    <d10p1:_y>-1118.9039803639639</d10p1:_y>
                  </d2p1:ReferencePoint>
                </d2p1:CustomLocationShape>
                <d2p1:DefaultZLocation>-42.269999999999996</d2p1:DefaultZLocation>
                <d2p1:DefaultZLocationChannelIndex>0</d2p1:DefaultZLocationChannelIndex>
                <d2p1:FillDirection>FromCenter</d2p1:FillDirection>
                <d2p1:FillFraction>0.1</d2p1:FillFraction>
                <d2p1:LocationName i:nil="true" />
                <d2p1:LocationNumber>0</d2p1:LocationNumber>
                <d2p1:LocationType>Custom</d2p1:LocationType>
                <d2p1:NumberOfFieldColumns>0</d2p1:NumberOfFieldColumns>
                <d2p1:NumberOfFieldRows>0</d2p1:NumberOfFieldRows>
              </d2p1:ScanLocation>
              <d2p1:ScanLocation>
                <d2p1:CustomLocationShape>
                  <d2p1:CustomShape>Single</d2p1:CustomShape>
                  <d2p1:Extents xmlns:d10p1="http://schemas.datacontract.org/2004/07/System.Windows" />
                  <d2p1:Id>b9665692-433d-494e-a550-606d5e7727ac</d2p1:Id>
                  <d2p1:ReferencePoint xmlns:d10p1="http://schemas.datacontract.org/2004/07/System.Windows">
                    <d10p1:_x>9997.37449677997</d10p1:_x>
                    <d10p1:_y>-1118.9039803639639</d10p1:_y>
                  </d2p1:ReferencePoint>
                </d2p1:CustomLocationShape>
                <d2p1:DefaultZLocation>-42.269999999999996</d2p1:DefaultZLocation>
                <d2p1:DefaultZLocationChannelIndex>0</d2p1:DefaultZLocationChannelIndex>
                <d2p1:FillDirection>FromCenter</d2p1:FillDirection>
                <d2p1:FillFraction>0.1</d2p1:FillFraction>
                <d2p1:LocationName i:nil="true" />
                <d2p1:LocationNumber>0</d2p1:LocationNumber>
                <d2p1:LocationType>Custom</d2p1:LocationType>
                <d2p1:NumberOfFieldColumns>0</d2p1:NumberOfFieldColumns>
                <d2p1:NumberOfFieldRows>0</d2p1:NumberOfFieldRows>
              </d2p1:ScanLocation>
              <d2p1:ScanLocation>
                <d2p1:CustomLocationShape>
                  <d2p1:CustomShape>Single</d2p1:CustomShape>
                  <d2p1:Extents xmlns:d10p1="http://schemas.datacontract.org/2004/07/System.Windows" />
                  <d2p1:Id>963a9286-a8b9-4943-ab1f-02e3de95bf68</d2p1:Id>
                  <d2p1:ReferencePoint xmlns:d10p1="http://schemas.datacontract.org/2004/07/System.Windows">
                    <d10p1:_x>10080.673558460594</d10p1:_x>
                    <d10p1:_y>-3289.1602850950849</d10p1:_y>
                  </d2p1:ReferencePoint>
                </d2p1:CustomLocationShape>
                <d2p1:DefaultZLocation>-21.15</d2p1:DefaultZLocation>
                <d2p1:DefaultZLocationChannelIndex>0</d2p1:DefaultZLocationChannelIndex>
                <d2p1:FillDirection>FromCenter</d2p1:FillDirection>
                <d2p1:FillFraction>0.1</d2p1:FillFraction>
                <d2p1:LocationName i:nil="true" />
                <d2p1:LocationNumber>0</d2p1:LocationNumber>
                <d2p1:LocationType>Custom</d2p1:LocationType>
                <d2p1:NumberOfFieldColumns>0</d2p1:NumberOfFieldColumns>
                <d2p1:NumberOfFieldRows>0</d2p1:NumberOfFieldRows>
              </d2p1:ScanLocation>
              <d2p1:ScanLocation>
                <d2p1:CustomLocationShape>
                  <d2p1:CustomShape>Single</d2p1:CustomShape>
                  <d2p1:Extents xmlns:d10p1="http://schemas.datacontract.org/2004/07/System.Windows" />
                  <d2p1:Id>570adb0d-1772-47bd-88a1-a12919cc1087</d2p1:Id>
                  <d2p1:ReferencePoint xmlns:d10p1="http://schemas.datacontract.org/2004/07/System.Windows">
                    <d10p1:_x>10080.673558460594</d10p1:_x>
                    <d10p1:_y>-3289.1602850950849</d10p1:_y>
                  </d2p1:ReferencePoint>
                </d2p1:CustomLocationShape>
                <d2p1:DefaultZLocation>-21.15</d2p1:DefaultZLocation>
                <d2p1:DefaultZLocationChannelIndex>0</d2p1:DefaultZLocationChannelIndex>
                <d2p1:FillDirection>FromCenter</d2p1:FillDirection>
                <d2p1:FillFraction>0.1</d2p1:FillFraction>
                <d2p1:LocationName i:nil="true" />
                <d2p1:LocationNumber>0</d2p1:LocationNumber>
                <d2p1:LocationType>Custom</d2p1:LocationType>
                <d2p1:NumberOfFieldColumns>0</d2p1:NumberOfFieldColumns>
                <d2p1:NumberOfFieldRows>0</d2p1:NumberOfFieldRows>
              </d2p1:ScanLocation>
              <d2p1:ScanLocation>
                <d2p1:CustomLocationShape>
                  <d2p1:CustomShape>Single</d2p1:CustomShape>
                  <d2p1:Extents xmlns:d10p1="http://schemas.datacontract.org/2004/07/System.Windows" />
                  <d2p1:Id>c63bb5ad-4e1f-4350-90b7-a0ac80fd2da2</d2p1:Id>
                  <d2p1:ReferencePoint xmlns:d10p1="http://schemas.datacontract.org/2004/07/System.Windows">
                    <d10p1:_x>23199.334825743306</d10p1:_x>
                    <d10p1:_y>-2825.7826018892124</d10p1:_y>
                  </d2p1:ReferencePoint>
                </d2p1:CustomLocationShape>
                <d2p1:DefaultZLocation>-70.429999999999993</d2p1:DefaultZLocation>
                <d2p1:DefaultZLocationChannelIndex>0</d2p1:DefaultZLocationChannelIndex>
                <d2p1:FillDirection>FromCenter</d2p1:FillDirection>
                <d2p1:FillFraction>0.1</d2p1:FillFraction>
                <d2p1:LocationName i:nil="true" />
                <d2p1:LocationNumber>0</d2p1:LocationNumber>
                <d2p1:LocationType>Custom</d2p1:LocationType>
                <d2p1:NumberOfFieldColumns>0</d2p1:NumberOfFieldColumns>
                <d2p1:NumberOfFieldRows>0</d2p1:NumberOfFieldRows>
              </d2p1:ScanLocation>
              <d2p1:ScanLocation>
                <d2p1:CustomLocationShape>
                  <d2p1:CustomShape>Single</d2p1:CustomShape>
                  <d2p1:Extents xmlns:d10p1="http://schemas.datacontract.org/2004/07/System.Windows" />
                  <d2p1:Id>be7fbd43-86d3-474d-aeaa-fca8c7666160</d2p1:Id>
                  <d2p1:ReferencePoint xmlns:d10p1="http://schemas.datacontract.org/2004/07/System.Windows">
                    <d10p1:_x>23199.334825743306</d10p1:_x>
                    <d10p1:_y>-2825.7826018892124</d10p1:_y>
                  </d2p1:ReferencePoint>
                </d2p1:CustomLocationShape>
                <d2p1:DefaultZLocation>-70.429999999999993</d2p1:DefaultZLocation>
                <d2p1:DefaultZLocationChannelIndex>0</d2p1:DefaultZLocationChannelIndex>
                <d2p1:FillDirection>FromCenter</d2p1:FillDirection>
                <d2p1:FillFraction>0.1</d2p1:FillFraction>
                <d2p1:LocationName i:nil="true" />
                <d2p1:LocationNumber>0</d2p1:LocationNumber>
                <d2p1:LocationType>Custom</d2p1:LocationType>
                <d2p1:NumberOfFieldColumns>0</d2p1:NumberOfFieldColumns>
                <d2p1:NumberOfFieldRows>0</d2p1:NumberOfFieldRows>
              </d2p1:ScanLocation>
              <d2p1:ScanLocation>
                <d2p1:CustomLocationShape>
                  <d2p1:CustomShape>Single</d2p1:CustomShape>
                  <d2p1:Extents xmlns:d10p1="http://schemas.datacontract.org/2004/07/System.Windows" />
                  <d2p1:Id>bb2d777f-963e-4a94-bb3e-2441667922ae</d2p1:Id>
                  <d2p1:ReferencePoint xmlns:d10p1="http://schemas.datacontract.org/2004/07/System.Windows">
                    <d10p1:_x>27055.132586258609</d10p1:_x>
                    <d10p1:_y>-3625.0591291106225</d10p1:_y>
                  </d2p1:ReferencePoint>
                </d2p1:CustomLocationShape>
                <d2p1:DefaultZLocation>-77.47999999999999</d2p1:DefaultZLocation>
                <d2p1:DefaultZLocationChannelIndex>0</d2p1:DefaultZLocationChannelIndex>
                <d2p1:FillDirection>FromCenter</d2p1:FillDirection>
                <d2p1:FillFraction>0.1</d2p1:FillFraction>
                <d2p1:LocationName i:nil="true" />
                <d2p1:LocationNumber>0</d2p1:LocationNumber>
                <d2p1:LocationType>Custom</d2p1:LocationType>
                <d2p1:NumberOfFieldColumns>0</d2p1:NumberOfFieldColumns>
                <d2p1:NumberOfFieldRows>0</d2p1:NumberOfFieldRows>
              </d2p1:ScanLocation>
              <d2p1:ScanLocation>
                <d2p1:CustomLocationShape>
                  <d2p1:CustomShape>Single</d2p1:CustomShape>
                  <d2p1:Extents xmlns:d10p1="http://schemas.datacontract.org/2004/07/System.Windows" />
                  <d2p1:Id>0a524094-8ccd-4973-897f-f1a00406735c</d2p1:Id>
                  <d2p1:ReferencePoint xmlns:d10p1="http://schemas.datacontract.org/2004/07/System.Windows">
                    <d10p1:_x>27055.132586258609</d10p1:_x>
                    <d10p1:_y>-3625.0591291106225</d10p1:_y>
                  </d2p1:ReferencePoint>
                </d2p1:CustomLocationShape>
                <d2p1:DefaultZLocation>-77.47999999999999</d2p1:DefaultZLocation>
                <d2p1:DefaultZLocationChannelIndex>0</d2p1:DefaultZLocationChannelIndex>
                <d2p1:FillDirection>FromCenter</d2p1:FillDirection>
                <d2p1:FillFraction>0.1</d2p1:FillFraction>
                <d2p1:LocationName i:nil="true" />
                <d2p1:LocationNumber>0</d2p1:LocationNumber>
                <d2p1:LocationType>Custom</d2p1:LocationType>
                <d2p1:NumberOfFieldColumns>0</d2p1:NumberOfFieldColumns>
                <d2p1:NumberOfFieldRows>0</d2p1:NumberOfFieldRows>
              </d2p1:ScanLocation>
              <d2p1:ScanLocation>
                <d2p1:CustomLocationShape>
                  <d2p1:CustomShape>Single</d2p1:CustomShape>
                  <d2p1:Extents xmlns:d10p1="http://schemas.datacontract.org/2004/07/System.Windows" />
                  <d2p1:Id>a7bc52e2-01f6-4448-bf99-c49e4adc144c</d2p1:Id>
                  <d2p1:ReferencePoint xmlns:d10p1="http://schemas.datacontract.org/2004/07/System.Windows">
                    <d10p1:_x>-9331.1730630646562</d10p1:_x>
                    <d10p1:_y>-2615.785339537912</d10p1:_y>
                  </d2p1:ReferencePoint>
                </d2p1:CustomLocationShape>
                <d2p1:DefaultZLocation>-7.1</d2p1:DefaultZLocation>
                <d2p1:DefaultZLocationChannelIndex>0</d2p1:DefaultZLocationChannelIndex>
                <d2p1:FillDirection>FromCenter</d2p1:FillDirection>
                <d2p1:FillFraction>0.1</d2p1:FillFraction>
                <d2p1:LocationName i:nil="true" />
                <d2p1:LocationNumber>0</d2p1:LocationNumber>
                <d2p1:LocationType>Custom</d2p1:LocationType>
                <d2p1:NumberOfFieldColumns>0</d2p1:NumberOfFieldColumns>
                <d2p1:NumberOfFieldRows>0</d2p1:NumberOfFieldRows>
              </d2p1:ScanLocation>
              <d2p1:ScanLocation>
                <d2p1:CustomLocationShape>
                  <d2p1:CustomShape>Single</d2p1:CustomShape>
                  <d2p1:Extents xmlns:d10p1="http://schemas.datacontract.org/2004/07/System.Windows" />
                  <d2p1:Id>3b7b720a-eca7-4f6f-80c8-912f13e8f9d6</d2p1:Id>
                  <d2p1:ReferencePoint xmlns:d10p1="http://schemas.datacontract.org/2004/07/System.Windows">
                    <d10p1:_x>-9331.1730630646562</d10p1:_x>
                    <d10p1:_y>-2615.785339537912</d10p1:_y>
                  </d2p1:ReferencePoint>
                </d2p1:CustomLocationShape>
                <d2p1:DefaultZLocation>-7.1</d2p1:DefaultZLocation>
                <d2p1:DefaultZLocationChannelIndex>0</d2p1:DefaultZLocationChannelIndex>
                <d2p1:FillDirection>FromCenter</d2p1:FillDirection>
                <d2p1:FillFraction>0.1</d2p1:FillFraction>
                <d2p1:LocationName i:nil="true" />
                <d2p1:LocationNumber>0</d2p1:LocationNumber>
                <d2p1:LocationType>Custom</d2p1:LocationType>
                <d2p1:NumberOfFieldColumns>0</d2p1:NumberOfFieldColumns>
                <d2p1:NumberOfFieldRows>0</d2p1:NumberOfFieldRows>
              </d2p1:ScanLocation>
              <d2p1:ScanLocation>
                <d2p1:CustomLocationShape>
                  <d2p1:CustomShape>Single</d2p1:CustomShape>
                  <d2p1:Extents xmlns:d10p1="http://schemas.datacontract.org/2004/07/System.Windows" />
                  <d2p1:Id>90e25b1a-68e4-4de5-b842-ced524fe1d7c</d2p1:Id>
                  <d2p1:ReferencePoint xmlns:d10p1="http://schemas.datacontract.org/2004/07/System.Windows">
                    <d10p1:_x>-10283.991017119035</d10p1:_x>
                    <d10p1:_y>-465.59163209982097</d10p1:_y>
                  </d2p1:ReferencePoint>
                </d2p1:CustomLocationShape>
                <d2p1:DefaultZLocation>-5.706</d2p1:DefaultZLocation>
                <d2p1:DefaultZLocationChannelIndex>0</d2p1:DefaultZLocationChannelIndex>
                <d2p1:FillDirection>FromCenter</d2p1:FillDirection>
                <d2p1:FillFraction>0.1</d2p1:FillFraction>
                <d2p1:LocationName i:nil="true" />
                <d2p1:LocationNumber>0</d2p1:LocationNumber>
                <d2p1:LocationType>Custom</d2p1:LocationType>
                <d2p1:NumberOfFieldColumns>0</d2p1:NumberOfFieldColumns>
                <d2p1:NumberOfFieldRows>0</d2p1:NumberOfFieldRows>
              </d2p1:ScanLocation>
              <d2p1:ScanLocation>
                <d2p1:CustomLocationShape>
                  <d2p1:CustomShape>Single</d2p1:CustomShape>
                  <d2p1:Extents xmlns:d10p1="http://schemas.datacontract.org/2004/07/System.Windows" />
                  <d2p1:Id>004a7374-512f-4a07-9ff4-290c1a1b3c72</d2p1:Id>
                  <d2p1:ReferencePoint xmlns:d10p1="http://schemas.datacontract.org/2004/07/System.Windows">
                    <d10p1:_x>-10283.991017119035</d10p1:_x>
                    <d10p1:_y>-465.59163209982097</d10p1:_y>
                  </d2p1:ReferencePoint>
                </d2p1:CustomLocationShape>
                <d2p1:DefaultZLocation>-5.706</d2p1:DefaultZLocation>
                <d2p1:DefaultZLocationChannelIndex>0</d2p1:DefaultZLocationChannelIndex>
                <d2p1:FillDirection>FromCenter</d2p1:FillDirection>
                <d2p1:FillFraction>0.1</d2p1:FillFraction>
                <d2p1:LocationName i:nil="true" />
                <d2p1:LocationNumber>0</d2p1:LocationNumber>
                <d2p1:LocationType>Custom</d2p1:LocationType>
                <d2p1:NumberOfFieldColumns>0</d2p1:NumberOfFieldColumns>
                <d2p1:NumberOfFieldRows>0</d2p1:NumberOfFieldRows>
              </d2p1:ScanLocation>
              <d2p1:ScanLocation>
                <d2p1:CustomLocationShape>
                  <d2p1:CustomShape>Single</d2p1:CustomShape>
                  <d2p1:Extents xmlns:d10p1="http://schemas.datacontract.org/2004/07/System.Windows" />
                  <d2p1:Id>c5454397-b646-44b7-a8a8-c2ff1aa51ee1</d2p1:Id>
                  <d2p1:ReferencePoint xmlns:d10p1="http://schemas.datacontract.org/2004/07/System.Windows">
                    <d10p1:_x>8711.1778728421214</d10p1:_x>
                    <d10p1:_y>853.35185515436933</d10p1:_y>
                  </d2p1:ReferencePoint>
                </d2p1:CustomLocationShape>
                <d2p1:DefaultZLocation>-52.944</d2p1:DefaultZLocation>
                <d2p1:DefaultZLocationChannelIndex>0</d2p1:DefaultZLocationChannelIndex>
                <d2p1:FillDirection>FromCenter</d2p1:FillDirection>
                <d2p1:FillFraction>0.1</d2p1:FillFraction>
                <d2p1:LocationName i:nil="true" />
                <d2p1:LocationNumber>0</d2p1:LocationNumber>
                <d2p1:LocationType>Custom</d2p1:LocationType>
                <d2p1:NumberOfFieldColumns>0</d2p1:NumberOfFieldColumns>
                <d2p1:NumberOfFieldRows>0</d2p1:NumberOfFieldRows>
              </d2p1:ScanLocation>
              <d2p1:ScanLocation>
                <d2p1:CustomLocationShape>
                  <d2p1:CustomShape>Single</d2p1:CustomShape>
                  <d2p1:Extents xmlns:d10p1="http://schemas.datacontract.org/2004/07/System.Windows" />
                  <d2p1:Id>58996f4b-6097-4501-9a70-ff365e9b2420</d2p1:Id>
                  <d2p1:ReferencePoint xmlns:d10p1="http://schemas.datacontract.org/2004/07/System.Windows">
                    <d10p1:_x>8711.1778728421214</d10p1:_x>
                    <d10p1:_y>853.35185515436933</d10p1:_y>
                  </d2p1:ReferencePoint>
                </d2p1:CustomLocationShape>
                <d2p1:DefaultZLocation>-52.944</d2p1:DefaultZLocation>
                <d2p1:DefaultZLocationChannelIndex>0</d2p1:DefaultZLocationChannelIndex>
                <d2p1:FillDirection>FromCenter</d2p1:FillDirection>
                <d2p1:FillFraction>0.1</d2p1:FillFraction>
                <d2p1:LocationName i:nil="true" />
                <d2p1:LocationNumber>0</d2p1:LocationNumber>
                <d2p1:LocationType>Custom</d2p1:LocationType>
                <d2p1:NumberOfFieldColumns>0</d2p1:NumberOfFieldColumns>
                <d2p1:NumberOfFieldRows>0</d2p1:NumberOfFieldRows>
              </d2p1:ScanLocation>
              <d2p1:ScanLocation>
                <d2p1:CustomLocationShape>
                  <d2p1:CustomShape>Single</d2p1:CustomShape>
                  <d2p1:Extents xmlns:d10p1="http://schemas.datacontract.org/2004/07/System.Windows" />
                  <d2p1:Id>70560a23-fcb2-4ee9-9863-2164a355f2e4</d2p1:Id>
                  <d2p1:ReferencePoint xmlns:d10p1="http://schemas.datacontract.org/2004/07/System.Windows">
                    <d10p1:_x>7512.7717833634815</d10p1:_x>
                    <d10p1:_y>-1422.5701520834325</d10p1:_y>
                  </d2p1:ReferencePoint>
                </d2p1:CustomLocationShape>
                <d2p1:DefaultZLocation>-50.15</d2p1:DefaultZLocation>
                <d2p1:DefaultZLocationChannelIndex>0</d2p1:DefaultZLocationChannelIndex>
                <d2p1:FillDirection>FromCenter</d2p1:FillDirection>
                <d2p1:FillFraction>0.1</d2p1:FillFraction>
                <d2p1:LocationName i:nil="true" />
                <d2p1:LocationNumber>0</d2p1:LocationNumber>
                <d2p1:LocationType>Custom</d2p1:LocationType>
                <d2p1:NumberOfFieldColumns>0</d2p1:NumberOfFieldColumns>
                <d2p1:NumberOfFieldRows>0</d2p1:NumberOfFieldRows>
              </d2p1:ScanLocation>
              <d2p1:ScanLocation>
                <d2p1:CustomLocationShape>
                  <d2p1:CustomShape>Single</d2p1:CustomShape>
                  <d2p1:Extents xmlns:d10p1="http://schemas.datacontract.org/2004/07/System.Windows" />
                  <d2p1:Id>f3633423-bf68-4a84-9702-aeeb9f1972c7</d2p1:Id>
                  <d2p1:ReferencePoint xmlns:d10p1="http://schemas.datacontract.org/2004/07/System.Windows">
                    <d10p1:_x>7512.7717833634815</d10p1:_x>
                    <d10p1:_y>-1422.5701520834325</d10p1:_y>
                  </d2p1:ReferencePoint>
                </d2p1:CustomLocationShape>
                <d2p1:DefaultZLocation>-50.15</d2p1:DefaultZLocation>
                <d2p1:DefaultZLocationChannelIndex>0</d2p1:DefaultZLocationChannelIndex>
                <d2p1:FillDirection>FromCenter</d2p1:FillDirection>
                <d2p1:FillFraction>0.1</d2p1:FillFraction>
                <d2p1:LocationName i:nil="true" />
                <d2p1:LocationNumber>0</d2p1:LocationNumber>
                <d2p1:LocationType>Custom</d2p1:LocationType>
                <d2p1:NumberOfFieldColumns>0</d2p1:NumberOfFieldColumns>
                <d2p1:NumberOfFieldRows>0</d2p1:NumberOfFieldRows>
              </d2p1:ScanLocation>
              <d2p1:ScanLocation>
                <d2p1:CustomLocationShape>
                  <d2p1:CustomShape>Single</d2p1:CustomShape>
                  <d2p1:Extents xmlns:d10p1="http://schemas.datacontract.org/2004/07/System.Windows" />
                  <d2p1:Id>fb18afbb-bb7e-486d-b5ed-627fba68a010</d2p1:Id>
                  <d2p1:ReferencePoint xmlns:d10p1="http://schemas.datacontract.org/2004/07/System.Windows">
                    <d10p1:_x>21004.796131627627</d10p1:_x>
                    <d10p1:_y>-1065.4550372193885</d10p1:_y>
                  </d2p1:ReferencePoint>
                </d2p1:CustomLocationShape>
                <d2p1:DefaultZLocation>-76.92</d2p1:DefaultZLocation>
                <d2p1:DefaultZLocationChannelIndex>0</d2p1:DefaultZLocationChannelIndex>
                <d2p1:FillDirection>FromCenter</d2p1:FillDirection>
                <d2p1:FillFraction>0.1</d2p1:FillFraction>
                <d2p1:LocationName i:nil="true" />
                <d2p1:LocationNumber>0</d2p1:LocationNumber>
                <d2p1:LocationType>Custom</d2p1:LocationType>
                <d2p1:NumberOfFieldColumns>0</d2p1:NumberOfFieldColumns>
                <d2p1:NumberOfFieldRows>0</d2p1:NumberOfFieldRows>
              </d2p1:ScanLocation>
              <d2p1:ScanLocation>
                <d2p1:CustomLocationShape>
                  <d2p1:CustomShape>Single</d2p1:CustomShape>
                  <d2p1:Extents xmlns:d10p1="http://schemas.datacontract.org/2004/07/System.Windows" />
                  <d2p1:Id>7cbb1a29-62fc-4df1-8e11-5b3d429b53f0</d2p1:Id>
                  <d2p1:ReferencePoint xmlns:d10p1="http://schemas.datacontract.org/2004/07/System.Windows">
                    <d10p1:_x>21004.796131627627</d10p1:_x>
                    <d10p1:_y>-1065.4550372193885</d10p1:_y>
                  </d2p1:ReferencePoint>
                </d2p1:CustomLocationShape>
                <d2p1:DefaultZLocation>-76.92</d2p1:DefaultZLocation>
                <d2p1:DefaultZLocationChannelIndex>0</d2p1:DefaultZLocationChannelIndex>
                <d2p1:FillDirection>FromCenter</d2p1:FillDirection>
                <d2p1:FillFraction>0.1</d2p1:FillFraction>
                <d2p1:LocationName i:nil="true" />
                <d2p1:LocationNumber>0</d2p1:LocationNumber>
                <d2p1:LocationType>Custom</d2p1:LocationType>
                <d2p1:NumberOfFieldColumns>0</d2p1:NumberOfFieldColumns>
                <d2p1:NumberOfFieldRows>0</d2p1:NumberOfFieldRows>
              </d2p1:ScanLocation>
              <d2p1:ScanLocation>
                <d2p1:CustomLocationShape>
                  <d2p1:CustomShape>Single</d2p1:CustomShape>
                  <d2p1:Extents xmlns:d10p1="http://schemas.datacontract.org/2004/07/System.Windows" />
                  <d2p1:Id>fae2df39-9760-47dd-994b-83d9e43b0546</d2p1:Id>
                  <d2p1:ReferencePoint xmlns:d10p1="http://schemas.datacontract.org/2004/07/System.Windows">
                    <d10p1:_x>20954.23404697419</d10p1:_x>
                    <d10p1:_y>-3725.2608993825352</d10p1:_y>
                  </d2p1:ReferencePoint>
                </d2p1:CustomLocationShape>
                <d2p1:DefaultZLocation>-80.484</d2p1:DefaultZLocation>
                <d2p1:DefaultZLocationChannelIndex>0</d2p1:DefaultZLocationChannelIndex>
                <d2p1:FillDirection>FromCenter</d2p1:FillDirection>
                <d2p1:FillFraction>0.1</d2p1:FillFraction>
                <d2p1:LocationName i:nil="true" />
                <d2p1:LocationNumber>0</d2p1:LocationNumber>
                <d2p1:LocationType>Custom</d2p1:LocationType>
                <d2p1:NumberOfFieldColumns>0</d2p1:NumberOfFieldColumns>
                <d2p1:NumberOfFieldRows>0</d2p1:NumberOfFieldRows>
              </d2p1:ScanLocation>
              <d2p1:ScanLocation>
                <d2p1:CustomLocationShape>
                  <d2p1:CustomShape>Single</d2p1:CustomShape>
                  <d2p1:Extents xmlns:d10p1="http://schemas.datacontract.org/2004/07/System.Windows" />
                  <d2p1:Id>c1fb743f-f575-4311-98a4-b00a988499ca</d2p1:Id>
                  <d2p1:ReferencePoint xmlns:d10p1="http://schemas.datacontract.org/2004/07/System.Windows">
                    <d10p1:_x>20954.23404697419</d10p1:_x>
                    <d10p1:_y>-3725.2608993825352</d10p1:_y>
                  </d2p1:ReferencePoint>
                </d2p1:CustomLocationShape>
                <d2p1:DefaultZLocation>-80.484</d2p1:DefaultZLocation>
                <d2p1:DefaultZLocationChannelIndex>0</d2p1:DefaultZLocationChannelIndex>
                <d2p1:FillDirection>FromCenter</d2p1:FillDirection>
                <d2p1:FillFraction>0.1</d2p1:FillFraction>
                <d2p1:LocationName i:nil="true" />
                <d2p1:LocationNumber>0</d2p1:LocationNumber>
                <d2p1:LocationType>Custom</d2p1:LocationType>
                <d2p1:NumberOfFieldColumns>0</d2p1:NumberOfFieldColumns>
                <d2p1:NumberOfFieldRows>0</d2p1:NumberOfFieldRows>
              </d2p1:ScanLocation>
              <d2p1:ScanLocation>
                <d2p1:CustomLocationShape>
                  <d2p1:CustomShape>Single</d2p1:CustomShape>
                  <d2p1:Extents xmlns:d10p1="http://schemas.datacontract.org/2004/07/System.Windows" />
                  <d2p1:Id>677b21b8-ebbe-4670-8919-f20055022314</d2p1:Id>
                  <d2p1:ReferencePoint xmlns:d10p1="http://schemas.datacontract.org/2004/07/System.Windows">
                    <d10p1:_x>-10548.889817601555</d10p1:_x>
                    <d10p1:_y>-967.56463818442649</d10p1:_y>
                  </d2p1:ReferencePoint>
                </d2p1:CustomLocationShape>
                <d2p1:DefaultZLocation>-10.100000000000001</d2p1:DefaultZLocation>
                <d2p1:DefaultZLocationChannelIndex>0</d2p1:DefaultZLocationChannelIndex>
                <d2p1:FillDirection>FromCenter</d2p1:FillDirection>
                <d2p1:FillFraction>0.1</d2p1:FillFraction>
                <d2p1:LocationName i:nil="true" />
                <d2p1:LocationNumber>0</d2p1:LocationNumber>
                <d2p1:LocationType>Custom</d2p1:LocationType>
                <d2p1:NumberOfFieldColumns>0</d2p1:NumberOfFieldColumns>
                <d2p1:NumberOfFieldRows>0</d2p1:NumberOfFieldRows>
              </d2p1:ScanLocation>
              <d2p1:ScanLocation>
                <d2p1:CustomLocationShape>
                  <d2p1:CustomShape>Single</d2p1:CustomShape>
                  <d2p1:Extents xmlns:d10p1="http://schemas.datacontract.org/2004/07/System.Windows" />
                  <d2p1:Id>4eaa9cfa-95a1-4c14-bc2a-44da616b02c2</d2p1:Id>
                  <d2p1:ReferencePoint xmlns:d10p1="http://schemas.datacontract.org/2004/07/System.Windows">
                    <d10p1:_x>-10548.889817601555</d10p1:_x>
                    <d10p1:_y>-967.56463818442649</d10p1:_y>
                  </d2p1:ReferencePoint>
                </d2p1:CustomLocationShape>
                <d2p1:DefaultZLocation>-10.100000000000001</d2p1:DefaultZLocation>
                <d2p1:DefaultZLocationChannelIndex>0</d2p1:DefaultZLocationChannelIndex>
                <d2p1:FillDirection>FromCenter</d2p1:FillDirection>
                <d2p1:FillFraction>0.1</d2p1:FillFraction>
                <d2p1:LocationName i:nil="true" />
                <d2p1:LocationNumber>0</d2p1:LocationNumber>
                <d2p1:LocationType>Custom</d2p1:LocationType>
                <d2p1:NumberOfFieldColumns>0</d2p1:NumberOfFieldColumns>
                <d2p1:NumberOfFieldRows>0</d2p1:NumberOfFieldRows>
              </d2p1:ScanLocation>
              <d2p1:ScanLocation>
                <d2p1:CustomLocationShape>
                  <d2p1:CustomShape>Single</d2p1:CustomShape>
                  <d2p1:Extents xmlns:d10p1="http://schemas.datacontract.org/2004/07/System.Windows" />
                  <d2p1:Id>7b0b6638-a89f-4e72-8da8-33bc3eb9eb62</d2p1:Id>
                  <d2p1:ReferencePoint xmlns:d10p1="http://schemas.datacontract.org/2004/07/System.Windows">
                    <d10p1:_x>-10130.945101772473</d10p1:_x>
                    <d10p1:_y>1373.9807838233421</d10p1:_y>
                  </d2p1:ReferencePoint>
                </d2p1:CustomLocationShape>
                <d2p1:DefaultZLocation>-10.114</d2p1:DefaultZLocation>
                <d2p1:DefaultZLocationChannelIndex>0</d2p1:DefaultZLocationChannelIndex>
                <d2p1:FillDirection>FromCenter</d2p1:FillDirection>
                <d2p1:FillFraction>0.1</d2p1:FillFraction>
                <d2p1:LocationName i:nil="true" />
                <d2p1:LocationNumber>0</d2p1:LocationNumber>
                <d2p1:LocationType>Custom</d2p1:LocationType>
                <d2p1:NumberOfFieldColumns>0</d2p1:NumberOfFieldColumns>
                <d2p1:NumberOfFieldRows>0</d2p1:NumberOfFieldRows>
              </d2p1:ScanLocation>
              <d2p1:ScanLocation>
                <d2p1:CustomLocationShape>
                  <d2p1:CustomShape>Single</d2p1:CustomShape>
                  <d2p1:Extents xmlns:d10p1="http://schemas.datacontract.org/2004/07/System.Windows" />
                  <d2p1:Id>4832b17b-8149-4a9f-8541-82b9a325d635</d2p1:Id>
                  <d2p1:ReferencePoint xmlns:d10p1="http://schemas.datacontract.org/2004/07/System.Windows">
                    <d10p1:_x>-10130.945101772473</d10p1:_x>
                    <d10p1:_y>1373.9807838233421</d10p1:_y>
                  </d2p1:ReferencePoint>
                </d2p1:CustomLocationShape>
                <d2p1:DefaultZLocation>-10.114</d2p1:DefaultZLocation>
                <d2p1:DefaultZLocationChannelIndex>0</d2p1:DefaultZLocationChannelIndex>
                <d2p1:FillDirection>FromCenter</d2p1:FillDirection>
                <d2p1:FillFraction>0.1</d2p1:FillFraction>
                <d2p1:LocationName i:nil="true" />
                <d2p1:LocationNumber>0</d2p1:LocationNumber>
                <d2p1:LocationType>Custom</d2p1:LocationType>
                <d2p1:NumberOfFieldColumns>0</d2p1:NumberOfFieldColumns>
                <d2p1:NumberOfFieldRows>0</d2p1:NumberOfFieldRows>
              </d2p1:ScanLocation>
              <d2p1:ScanLocation>
                <d2p1:CustomLocationShape>
                  <d2p1:CustomShape>Single</d2p1:CustomShape>
                  <d2p1:Extents xmlns:d10p1="http://schemas.datacontract.org/2004/07/System.Windows" />
                  <d2p1:Id>601889c7-7be1-4c4c-a8bd-e7234f04b826</d2p1:Id>
                  <d2p1:ReferencePoint xmlns:d10p1="http://schemas.datacontract.org/2004/07/System.Windows">
                    <d10p1:_x>7540.8001799858412</d10p1:_x>
                    <d10p1:_y>1718.6871054426674</d10p1:_y>
                  </d2p1:ReferencePoint>
                </d2p1:CustomLocationShape>
                <d2p1:DefaultZLocation>-56.614</d2p1:DefaultZLocation>
                <d2p1:DefaultZLocationChannelIndex>0</d2p1:DefaultZLocationChannelIndex>
                <d2p1:FillDirection>FromCenter</d2p1:FillDirection>
                <d2p1:FillFraction>0.1</d2p1:FillFraction>
                <d2p1:LocationName i:nil="true" />
                <d2p1:LocationNumber>0</d2p1:LocationNumber>
                <d2p1:LocationType>Custom</d2p1:LocationType>
                <d2p1:NumberOfFieldColumns>0</d2p1:NumberOfFieldColumns>
                <d2p1:NumberOfFieldRows>0</d2p1:NumberOfFieldRows>
              </d2p1:ScanLocation>
              <d2p1:ScanLocation>
                <d2p1:CustomLocationShape>
                  <d2p1:CustomShape>Single</d2p1:CustomShape>
                  <d2p1:Extents xmlns:d10p1="http://schemas.datacontract.org/2004/07/System.Windows" />
                  <d2p1:Id>b2b7de8e-0655-42f9-b385-8a029a94f07e</d2p1:Id>
                  <d2p1:ReferencePoint xmlns:d10p1="http://schemas.datacontract.org/2004/07/System.Windows">
                    <d10p1:_x>7540.8001799858412</d10p1:_x>
                    <d10p1:_y>1718.6871054426674</d10p1:_y>
                  </d2p1:ReferencePoint>
                </d2p1:CustomLocationShape>
                <d2p1:DefaultZLocation>-56.614</d2p1:DefaultZLocation>
                <d2p1:DefaultZLocationChannelIndex>0</d2p1:DefaultZLocationChannelIndex>
                <d2p1:FillDirection>FromCenter</d2p1:FillDirection>
                <d2p1:FillFraction>0.1</d2p1:FillFraction>
                <d2p1:LocationName i:nil="true" />
                <d2p1:LocationNumber>0</d2p1:LocationNumber>
                <d2p1:LocationType>Custom</d2p1:LocationType>
                <d2p1:NumberOfFieldColumns>0</d2p1:NumberOfFieldColumns>
                <d2p1:NumberOfFieldRows>0</d2p1:NumberOfFieldRows>
              </d2p1:ScanLocation>
              <d2p1:ScanLocation>
                <d2p1:CustomLocationShape>
                  <d2p1:CustomShape>Single</d2p1:CustomShape>
                  <d2p1:Extents xmlns:d10p1="http://schemas.datacontract.org/2004/07/System.Windows" />
                  <d2p1:Id>baaa65af-1736-47fa-8b2b-00e64691f676</d2p1:Id>
                  <d2p1:ReferencePoint xmlns:d10p1="http://schemas.datacontract.org/2004/07/System.Windows">
                    <d10p1:_x>9088.2143129974975</d10p1:_x>
                    <d10p1:_y>-1968.4220601921968</d10p1:_y>
                  </d2p1:ReferencePoint>
                </d2p1:CustomLocationShape>
                <d2p1:DefaultZLocation>-44.66</d2p1:DefaultZLocation>
                <d2p1:DefaultZLocationChannelIndex>0</d2p1:DefaultZLocationChannelIndex>
                <d2p1:FillDirection>FromCenter</d2p1:FillDirection>
                <d2p1:FillFraction>0.1</d2p1:FillFraction>
                <d2p1:LocationName i:nil="true" />
                <d2p1:LocationNumber>0</d2p1:LocationNumber>
                <d2p1:LocationType>Custom</d2p1:LocationType>
                <d2p1:NumberOfFieldColumns>0</d2p1:NumberOfFieldColumns>
                <d2p1:NumberOfFieldRows>0</d2p1:NumberOfFieldRows>
              </d2p1:ScanLocation>
              <d2p1:ScanLocation>
                <d2p1:CustomLocationShape>
                  <d2p1:CustomShape>Single</d2p1:CustomShape>
                  <d2p1:Extents xmlns:d10p1="http://schemas.datacontract.org/2004/07/System.Windows" />
                  <d2p1:Id>0edc2d2a-fdb8-4711-9bc1-e42c461c34a4</d2p1:Id>
                  <d2p1:ReferencePoint xmlns:d10p1="http://schemas.datacontract.org/2004/07/System.Windows">
                    <d10p1:_x>9088.2143129974975</d10p1:_x>
                    <d10p1:_y>-1968.4220601921968</d10p1:_y>
                  </d2p1:ReferencePoint>
                </d2p1:CustomLocationShape>
                <d2p1:DefaultZLocation>-44.66</d2p1:DefaultZLocation>
                <d2p1:DefaultZLocationChannelIndex>0</d2p1:DefaultZLocationChannelIndex>
                <d2p1:FillDirection>FromCenter</d2p1:FillDirection>
                <d2p1:FillFraction>0.1</d2p1:FillFraction>
                <d2p1:LocationName i:nil="true" />
                <d2p1:LocationNumber>0</d2p1:LocationNumber>
                <d2p1:LocationType>Custom</d2p1:LocationType>
                <d2p1:NumberOfFieldColumns>0</d2p1:NumberOfFieldColumns>
                <d2p1:NumberOfFieldRows>0</d2p1:NumberOfFieldRows>
              </d2p1:ScanLocation>
              <d2p1:ScanLocation>
                <d2p1:CustomLocationShape>
                  <d2p1:CustomShape>Single</d2p1:CustomShape>
                  <d2p1:Extents xmlns:d10p1="http://schemas.datacontract.org/2004/07/System.Windows" />
                  <d2p1:Id>cd3a56cc-52b9-4ccb-88db-6c4ce6c33f84</d2p1:Id>
                  <d2p1:ReferencePoint xmlns:d10p1="http://schemas.datacontract.org/2004/07/System.Windows">
                    <d10p1:_x>22948.693756718672</d10p1:_x>
                    <d10p1:_y>-1547.4557965814904</d10p1:_y>
                  </d2p1:ReferencePoint>
                </d2p1:CustomLocationShape>
                <d2p1:DefaultZLocation>-77.764</d2p1:DefaultZLocation>
                <d2p1:DefaultZLocationChannelIndex>0</d2p1:DefaultZLocationChannelIndex>
                <d2p1:FillDirection>FromCenter</d2p1:FillDirection>
                <d2p1:FillFraction>0.1</d2p1:FillFraction>
                <d2p1:LocationName i:nil="true" />
                <d2p1:LocationNumber>0</d2p1:LocationNumber>
                <d2p1:LocationType>Custom</d2p1:LocationType>
                <d2p1:NumberOfFieldColumns>0</d2p1:NumberOfFieldColumns>
                <d2p1:NumberOfFieldRows>0</d2p1:NumberOfFieldRows>
              </d2p1:ScanLocation>
              <d2p1:ScanLocation>
                <d2p1:CustomLocationShape>
                  <d2p1:CustomShape>Single</d2p1:CustomShape>
                  <d2p1:Extents xmlns:d10p1="http://schemas.datacontract.org/2004/07/System.Windows" />
                  <d2p1:Id>c20e5ad5-da18-46d2-87fd-ee15f3e07e4b</d2p1:Id>
                  <d2p1:ReferencePoint xmlns:d10p1="http://schemas.datacontract.org/2004/07/System.Windows">
                    <d10p1:_x>22948.693756718672</d10p1:_x>
                    <d10p1:_y>-1547.4557965814904</d10p1:_y>
                  </d2p1:ReferencePoint>
                </d2p1:CustomLocationShape>
                <d2p1:DefaultZLocation>-77.764</d2p1:DefaultZLocation>
                <d2p1:DefaultZLocationChannelIndex>0</d2p1:DefaultZLocationChannelIndex>
                <d2p1:FillDirection>FromCenter</d2p1:FillDirection>
                <d2p1:FillFraction>0.1</d2p1:FillFraction>
                <d2p1:LocationName i:nil="true" />
                <d2p1:LocationNumber>0</d2p1:LocationNumber>
                <d2p1:LocationType>Custom</d2p1:LocationType>
                <d2p1:NumberOfFieldColumns>0</d2p1:NumberOfFieldColumns>
                <d2p1:NumberOfFieldRows>0</d2p1:NumberOfFieldRows>
              </d2p1:ScanLocation>
              <d2p1:ScanLocation>
                <d2p1:CustomLocationShape>
                  <d2p1:CustomShape>Single</d2p1:CustomShape>
                  <d2p1:Extents xmlns:d10p1="http://schemas.datacontract.org/2004/07/System.Windows" />
                  <d2p1:Id>3a6b11c7-eebc-4ce6-8da2-31f56a7d7a1a</d2p1:Id>
                  <d2p1:ReferencePoint xmlns:d10p1="http://schemas.datacontract.org/2004/07/System.Windows">
                    <d10p1:_x>22471.64713519342</d10p1:_x>
                    <d10p1:_y>272.73232919235994</d10p1:_y>
                  </d2p1:ReferencePoint>
                </d2p1:CustomLocationShape>
                <d2p1:DefaultZLocation>-74.976000000000013</d2p1:DefaultZLocation>
                <d2p1:DefaultZLocationChannelIndex>0</d2p1:DefaultZLocationChannelIndex>
                <d2p1:FillDirection>FromCenter</d2p1:FillDirection>
                <d2p1:FillFraction>0.1</d2p1:FillFraction>
                <d2p1:LocationName i:nil="true" />
                <d2p1:LocationNumber>0</d2p1:LocationNumber>
                <d2p1:LocationType>Custom</d2p1:LocationType>
                <d2p1:NumberOfFieldColumns>0</d2p1:NumberOfFieldColumns>
                <d2p1:NumberOfFieldRows>0</d2p1:NumberOfFieldRows>
              </d2p1:ScanLocation>
              <d2p1:ScanLocation>
                <d2p1:CustomLocationShape>
                  <d2p1:CustomShape>Single</d2p1:CustomShape>
                  <d2p1:Extents xmlns:d10p1="http://schemas.datacontract.org/2004/07/System.Windows" />
                  <d2p1:Id>fc1cd903-a44d-4254-9167-b71106728ebf</d2p1:Id>
                  <d2p1:ReferencePoint xmlns:d10p1="http://schemas.datacontract.org/2004/07/System.Windows">
                    <d10p1:_x>22471.64713519342</d10p1:_x>
                    <d10p1:_y>272.73232919235994</d10p1:_y>
                  </d2p1:ReferencePoint>
                </d2p1:CustomLocationShape>
                <d2p1:DefaultZLocation>-74.976000000000013</d2p1:DefaultZLocation>
                <d2p1:DefaultZLocationChannelIndex>0</d2p1:DefaultZLocationChannelIndex>
                <d2p1:FillDirection>FromCenter</d2p1:FillDirection>
                <d2p1:FillFraction>0.1</d2p1:FillFraction>
                <d2p1:LocationName i:nil="true" />
                <d2p1:LocationNumber>0</d2p1:LocationNumber>
                <d2p1:LocationType>Custom</d2p1:LocationType>
                <d2p1:NumberOfFieldColumns>0</d2p1:NumberOfFieldColumns>
                <d2p1:NumberOfFieldRows>0</d2p1:NumberOfFieldRows>
              </d2p1:ScanLocation>
              <d2p1:ScanLocation>
                <d2p1:CustomLocationShape>
                  <d2p1:CustomShape>Single</d2p1:CustomShape>
                  <d2p1:Extents xmlns:d10p1="http://schemas.datacontract.org/2004/07/System.Windows" />
                  <d2p1:Id>6e936713-fb7d-4972-89d4-73843f4a0786</d2p1:Id>
                  <d2p1:ReferencePoint xmlns:d10p1="http://schemas.datacontract.org/2004/07/System.Windows">
                    <d10p1:_x>-6067.68379095674</d10p1:_x>
                    <d10p1:_y>879.86233643016419</d10p1:_y>
                  </d2p1:ReferencePoint>
                </d2p1:CustomLocationShape>
                <d2p1:DefaultZLocation>-22.21</d2p1:DefaultZLocation>
                <d2p1:DefaultZLocationChannelIndex>0</d2p1:DefaultZLocationChannelIndex>
                <d2p1:FillDirection>FromCenter</d2p1:FillDirection>
                <d2p1:FillFraction>0.1</d2p1:FillFraction>
                <d2p1:LocationName i:nil="true" />
                <d2p1:LocationNumber>0</d2p1:LocationNumber>
                <d2p1:LocationType>Custom</d2p1:LocationType>
                <d2p1:NumberOfFieldColumns>0</d2p1:NumberOfFieldColumns>
                <d2p1:NumberOfFieldRows>0</d2p1:NumberOfFieldRows>
              </d2p1:ScanLocation>
              <d2p1:ScanLocation>
                <d2p1:CustomLocationShape>
                  <d2p1:CustomShape>Single</d2p1:CustomShape>
                  <d2p1:Extents xmlns:d10p1="http://schemas.datacontract.org/2004/07/System.Windows" />
                  <d2p1:Id>d3f9c612-d3fd-4a16-a3aa-19e7ee4ff786</d2p1:Id>
                  <d2p1:ReferencePoint xmlns:d10p1="http://schemas.datacontract.org/2004/07/System.Windows">
                    <d10p1:_x>-6067.68379095674</d10p1:_x>
                    <d10p1:_y>879.86233643016419</d10p1:_y>
                  </d2p1:ReferencePoint>
                </d2p1:CustomLocationShape>
                <d2p1:DefaultZLocation>-22.21</d2p1:DefaultZLocation>
                <d2p1:DefaultZLocationChannelIndex>0</d2p1:DefaultZLocationChannelIndex>
                <d2p1:FillDirection>FromCenter</d2p1:FillDirection>
                <d2p1:FillFraction>0.1</d2p1:FillFraction>
                <d2p1:LocationName i:nil="true" />
                <d2p1:LocationNumber>0</d2p1:LocationNumber>
                <d2p1:LocationType>Custom</d2p1:LocationType>
                <d2p1:NumberOfFieldColumns>0</d2p1:NumberOfFieldColumns>
                <d2p1:NumberOfFieldRows>0</d2p1:NumberOfFieldRows>
              </d2p1:ScanLocation>
              <d2p1:ScanLocation>
                <d2p1:CustomLocationShape>
                  <d2p1:CustomShape>Single</d2p1:CustomShape>
                  <d2p1:Extents xmlns:d10p1="http://schemas.datacontract.org/2004/07/System.Windows" />
                  <d2p1:Id>c671534f-0134-429f-8d15-fdbfef764b0c</d2p1:Id>
                  <d2p1:ReferencePoint xmlns:d10p1="http://schemas.datacontract.org/2004/07/System.Windows">
                    <d10p1:_x>-4879.320666442296</d10p1:_x>
                    <d10p1:_y>-1553.7597095154542</d10p1:_y>
                  </d2p1:ReferencePoint>
                </d2p1:CustomLocationShape>
                <d2p1:DefaultZLocation>5.96</d2p1:DefaultZLocation>
                <d2p1:DefaultZLocationChannelIndex>0</d2p1:DefaultZLocationChannelIndex>
                <d2p1:FillDirection>FromCenter</d2p1:FillDirection>
                <d2p1:FillFraction>0.1</d2p1:FillFraction>
                <d2p1:LocationName i:nil="true" />
                <d2p1:LocationNumber>0</d2p1:LocationNumber>
                <d2p1:LocationType>Custom</d2p1:LocationType>
                <d2p1:NumberOfFieldColumns>0</d2p1:NumberOfFieldColumns>
                <d2p1:NumberOfFieldRows>0</d2p1:NumberOfFieldRows>
              </d2p1:ScanLocation>
              <d2p1:ScanLocation>
                <d2p1:CustomLocationShape>
                  <d2p1:CustomShape>Single</d2p1:CustomShape>
                  <d2p1:Extents xmlns:d10p1="http://schemas.datacontract.org/2004/07/System.Windows" />
                  <d2p1:Id>fc586b9f-e3e5-41e4-bb30-7a9f8374d52c</d2p1:Id>
                  <d2p1:ReferencePoint xmlns:d10p1="http://schemas.datacontract.org/2004/07/System.Windows">
                    <d10p1:_x>-4879.320666442296</d10p1:_x>
                    <d10p1:_y>-1553.7597095154542</d10p1:_y>
                  </d2p1:ReferencePoint>
                </d2p1:CustomLocationShape>
                <d2p1:DefaultZLocation>5.96</d2p1:DefaultZLocation>
                <d2p1:DefaultZLocationChannelIndex>0</d2p1:DefaultZLocationChannelIndex>
                <d2p1:FillDirection>FromCenter</d2p1:FillDirection>
                <d2p1:FillFraction>0.1</d2p1:FillFraction>
                <d2p1:LocationName i:nil="true" />
                <d2p1:LocationNumber>0</d2p1:LocationNumber>
                <d2p1:LocationType>Custom</d2p1:LocationType>
                <d2p1:NumberOfFieldColumns>0</d2p1:NumberOfFieldColumns>
                <d2p1:NumberOfFieldRows>0</d2p1:NumberOfFieldRows>
              </d2p1:ScanLocation>
              <d2p1:ScanLocation>
                <d2p1:CustomLocationShape>
                  <d2p1:CustomShape>Single</d2p1:CustomShape>
                  <d2p1:Extents xmlns:d10p1="http://schemas.datacontract.org/2004/07/System.Windows" />
                  <d2p1:Id>24ee75e0-9fde-4fc5-8215-20eb535c9a88</d2p1:Id>
                  <d2p1:ReferencePoint xmlns:d10p1="http://schemas.datacontract.org/2004/07/System.Windows">
                    <d10p1:_x>9222.83765035183</d10p1:_x>
                    <d10p1:_y>-1773.5621956164491</d10p1:_y>
                  </d2p1:ReferencePoint>
                </d2p1:CustomLocationShape>
                <d2p1:DefaultZLocation>-43.354</d2p1:DefaultZLocation>
                <d2p1:DefaultZLocationChannelIndex>0</d2p1:DefaultZLocationChannelIndex>
                <d2p1:FillDirection>FromCenter</d2p1:FillDirection>
                <d2p1:FillFraction>0.1</d2p1:FillFraction>
                <d2p1:LocationName i:nil="true" />
                <d2p1:LocationNumber>0</d2p1:LocationNumber>
                <d2p1:LocationType>Custom</d2p1:LocationType>
                <d2p1:NumberOfFieldColumns>0</d2p1:NumberOfFieldColumns>
                <d2p1:NumberOfFieldRows>0</d2p1:NumberOfFieldRows>
              </d2p1:ScanLocation>
              <d2p1:ScanLocation>
                <d2p1:CustomLocationShape>
                  <d2p1:CustomShape>Single</d2p1:CustomShape>
                  <d2p1:Extents xmlns:d10p1="http://schemas.datacontract.org/2004/07/System.Windows" />
                  <d2p1:Id>779fa715-e542-47fd-85d6-9d576fdba1c8</d2p1:Id>
                  <d2p1:ReferencePoint xmlns:d10p1="http://schemas.datacontract.org/2004/07/System.Windows">
                    <d10p1:_x>9222.83765035183</d10p1:_x>
                    <d10p1:_y>-1773.5621956164491</d10p1:_y>
                  </d2p1:ReferencePoint>
                </d2p1:CustomLocationShape>
                <d2p1:DefaultZLocation>-43.354</d2p1:DefaultZLocation>
                <d2p1:DefaultZLocationChannelIndex>0</d2p1:DefaultZLocationChannelIndex>
                <d2p1:FillDirection>FromCenter</d2p1:FillDirection>
                <d2p1:FillFraction>0.1</d2p1:FillFraction>
                <d2p1:LocationName i:nil="true" />
                <d2p1:LocationNumber>0</d2p1:LocationNumber>
                <d2p1:LocationType>Custom</d2p1:LocationType>
                <d2p1:NumberOfFieldColumns>0</d2p1:NumberOfFieldColumns>
                <d2p1:NumberOfFieldRows>0</d2p1:NumberOfFieldRows>
              </d2p1:ScanLocation>
              <d2p1:ScanLocation>
                <d2p1:CustomLocationShape>
                  <d2p1:CustomShape>Single</d2p1:CustomShape>
                  <d2p1:Extents xmlns:d10p1="http://schemas.datacontract.org/2004/07/System.Windows" />
                  <d2p1:Id>833770f5-f166-458e-a956-0a57817e183f</d2p1:Id>
                  <d2p1:ReferencePoint xmlns:d10p1="http://schemas.datacontract.org/2004/07/System.Windows">
                    <d10p1:_x>9354.3565330751844</d10p1:_x>
                    <d10p1:_y>-2038.156096487412</d10p1:_y>
                  </d2p1:ReferencePoint>
                </d2p1:CustomLocationShape>
                <d2p1:DefaultZLocation>-43.35</d2p1:DefaultZLocation>
                <d2p1:DefaultZLocationChannelIndex>0</d2p1:DefaultZLocationChannelIndex>
                <d2p1:FillDirection>FromCenter</d2p1:FillDirection>
                <d2p1:FillFraction>0.1</d2p1:FillFraction>
                <d2p1:LocationName i:nil="true" />
                <d2p1:LocationNumber>0</d2p1:LocationNumber>
                <d2p1:LocationType>Custom</d2p1:LocationType>
                <d2p1:NumberOfFieldColumns>0</d2p1:NumberOfFieldColumns>
                <d2p1:NumberOfFieldRows>0</d2p1:NumberOfFieldRows>
              </d2p1:ScanLocation>
              <d2p1:ScanLocation>
                <d2p1:CustomLocationShape>
                  <d2p1:CustomShape>Single</d2p1:CustomShape>
                  <d2p1:Extents xmlns:d10p1="http://schemas.datacontract.org/2004/07/System.Windows" />
                  <d2p1:Id>47684548-830b-46f1-9919-6c1caf5c6065</d2p1:Id>
                  <d2p1:ReferencePoint xmlns:d10p1="http://schemas.datacontract.org/2004/07/System.Windows">
                    <d10p1:_x>9354.3565330751844</d10p1:_x>
                    <d10p1:_y>-2038.156096487412</d10p1:_y>
                  </d2p1:ReferencePoint>
                </d2p1:CustomLocationShape>
                <d2p1:DefaultZLocation>-43.35</d2p1:DefaultZLocation>
                <d2p1:DefaultZLocationChannelIndex>0</d2p1:DefaultZLocationChannelIndex>
                <d2p1:FillDirection>FromCenter</d2p1:FillDirection>
                <d2p1:FillFraction>0.1</d2p1:FillFraction>
                <d2p1:LocationName i:nil="true" />
                <d2p1:LocationNumber>0</d2p1:LocationNumber>
                <d2p1:LocationType>Custom</d2p1:LocationType>
                <d2p1:NumberOfFieldColumns>0</d2p1:NumberOfFieldColumns>
                <d2p1:NumberOfFieldRows>0</d2p1:NumberOfFieldRows>
              </d2p1:ScanLocation>
              <d2p1:ScanLocation>
                <d2p1:CustomLocationShape>
                  <d2p1:CustomShape>Single</d2p1:CustomShape>
                  <d2p1:Extents xmlns:d10p1="http://schemas.datacontract.org/2004/07/System.Windows" />
                  <d2p1:Id>e136db52-510c-4bac-9745-b95f8e7d22fc</d2p1:Id>
                  <d2p1:ReferencePoint xmlns:d10p1="http://schemas.datacontract.org/2004/07/System.Windows">
                    <d10p1:_x>27152.443705947848</d10p1:_x>
                    <d10p1:_y>1711.8454368186042</d10p1:_y>
                  </d2p1:ReferencePoint>
                </d2p1:CustomLocationShape>
                <d2p1:DefaultZLocation>-84.923999999999992</d2p1:DefaultZLocation>
                <d2p1:DefaultZLocationChannelIndex>0</d2p1:DefaultZLocationChannelIndex>
                <d2p1:FillDirection>FromCenter</d2p1:FillDirection>
                <d2p1:FillFraction>0.1</d2p1:FillFraction>
                <d2p1:LocationName i:nil="true" />
                <d2p1:LocationNumber>0</d2p1:LocationNumber>
                <d2p1:LocationType>Custom</d2p1:LocationType>
                <d2p1:NumberOfFieldColumns>0</d2p1:NumberOfFieldColumns>
                <d2p1:NumberOfFieldRows>0</d2p1:NumberOfFieldRows>
              </d2p1:ScanLocation>
              <d2p1:ScanLocation>
                <d2p1:CustomLocationShape>
                  <d2p1:CustomShape>Single</d2p1:CustomShape>
                  <d2p1:Extents xmlns:d10p1="http://schemas.datacontract.org/2004/07/System.Windows" />
                  <d2p1:Id>7bdaa195-f11d-459f-9aef-f1279f5b8b5a</d2p1:Id>
                  <d2p1:ReferencePoint xmlns:d10p1="http://schemas.datacontract.org/2004/07/System.Windows">
                    <d10p1:_x>27152.443705947848</d10p1:_x>
                    <d10p1:_y>1711.8454368186042</d10p1:_y>
                  </d2p1:ReferencePoint>
                </d2p1:CustomLocationShape>
                <d2p1:DefaultZLocation>-84.923999999999992</d2p1:DefaultZLocation>
                <d2p1:DefaultZLocationChannelIndex>0</d2p1:DefaultZLocationChannelIndex>
                <d2p1:FillDirection>FromCenter</d2p1:FillDirection>
                <d2p1:FillFraction>0.1</d2p1:FillFraction>
                <d2p1:LocationName i:nil="true" />
                <d2p1:LocationNumber>0</d2p1:LocationNumber>
                <d2p1:LocationType>Custom</d2p1:LocationType>
                <d2p1:NumberOfFieldColumns>0</d2p1:NumberOfFieldColumns>
                <d2p1:NumberOfFieldRows>0</d2p1:NumberOfFieldRows>
              </d2p1:ScanLocation>
              <d2p1:ScanLocation>
                <d2p1:CustomLocationShape>
                  <d2p1:CustomShape>Single</d2p1:CustomShape>
                  <d2p1:Extents xmlns:d10p1="http://schemas.datacontract.org/2004/07/System.Windows" />
                  <d2p1:Id>fcd3e385-4125-4311-9633-3ca27a34e25e</d2p1:Id>
                  <d2p1:ReferencePoint xmlns:d10p1="http://schemas.datacontract.org/2004/07/System.Windows">
                    <d10p1:_x>22593.793427861536</d10p1:_x>
                    <d10p1:_y>-1542.4948195542991</d10p1:_y>
                  </d2p1:ReferencePoint>
                </d2p1:CustomLocationShape>
                <d2p1:DefaultZLocation>-77.2</d2p1:DefaultZLocation>
                <d2p1:DefaultZLocationChannelIndex>0</d2p1:DefaultZLocationChannelIndex>
                <d2p1:FillDirection>FromCenter</d2p1:FillDirection>
                <d2p1:FillFraction>0.1</d2p1:FillFraction>
                <d2p1:LocationName i:nil="true" />
                <d2p1:LocationNumber>0</d2p1:LocationNumber>
                <d2p1:LocationType>Custom</d2p1:LocationType>
                <d2p1:NumberOfFieldColumns>0</d2p1:NumberOfFieldColumns>
                <d2p1:NumberOfFieldRows>0</d2p1:NumberOfFieldRows>
              </d2p1:ScanLocation>
              <d2p1:ScanLocation>
                <d2p1:CustomLocationShape>
                  <d2p1:CustomShape>Single</d2p1:CustomShape>
                  <d2p1:Extents xmlns:d10p1="http://schemas.datacontract.org/2004/07/System.Windows" />
                  <d2p1:Id>5251f085-bdfe-4a60-9031-0e9bad9b2761</d2p1:Id>
                  <d2p1:ReferencePoint xmlns:d10p1="http://schemas.datacontract.org/2004/07/System.Windows">
                    <d10p1:_x>22593.793427861536</d10p1:_x>
                    <d10p1:_y>-1542.4948195542991</d10p1:_y>
                  </d2p1:ReferencePoint>
                </d2p1:CustomLocationShape>
                <d2p1:DefaultZLocation>-77.2</d2p1:DefaultZLocation>
                <d2p1:DefaultZLocationChannelIndex>0</d2p1:DefaultZLocationChannelIndex>
                <d2p1:FillDirection>FromCenter</d2p1:FillDirection>
                <d2p1:FillFraction>0.1</d2p1:FillFraction>
                <d2p1:LocationName i:nil="true" />
                <d2p1:LocationNumber>0</d2p1:LocationNumber>
                <d2p1:LocationType>Custom</d2p1:LocationType>
                <d2p1:NumberOfFieldColumns>0</d2p1:NumberOfFieldColumns>
                <d2p1:NumberOfFieldRows>0</d2p1:NumberOfFieldRows>
              </d2p1:ScanLocation>
              <d2p1:ScanLocation>
                <d2p1:CustomLocationShape>
                  <d2p1:CustomShape>Single</d2p1:CustomShape>
                  <d2p1:Extents xmlns:d10p1="http://schemas.datacontract.org/2004/07/System.Windows" />
                  <d2p1:Id>a89e571c-e1c7-435d-8cfe-2df4f959d1ba</d2p1:Id>
                  <d2p1:ReferencePoint xmlns:d10p1="http://schemas.datacontract.org/2004/07/System.Windows">
                    <d10p1:_x>-6087.1267027375116</d10p1:_x>
                    <d10p1:_y>951.28633643016337</d10p1:_y>
                  </d2p1:ReferencePoint>
                </d2p1:CustomLocationShape>
                <d2p1:DefaultZLocation>5.1800000000000006</d2p1:DefaultZLocation>
                <d2p1:DefaultZLocationChannelIndex>0</d2p1:DefaultZLocationChannelIndex>
                <d2p1:FillDirection>FromCenter</d2p1:FillDirection>
                <d2p1:FillFraction>0.1</d2p1:FillFraction>
                <d2p1:LocationName i:nil="true" />
                <d2p1:LocationNumber>0</d2p1:LocationNumber>
                <d2p1:LocationType>Custom</d2p1:LocationType>
                <d2p1:NumberOfFieldColumns>0</d2p1:NumberOfFieldColumns>
                <d2p1:NumberOfFieldRows>0</d2p1:NumberOfFieldRows>
              </d2p1:ScanLocation>
              <d2p1:ScanLocation>
                <d2p1:CustomLocationShape>
                  <d2p1:CustomShape>Single</d2p1:CustomShape>
                  <d2p1:Extents xmlns:d10p1="http://schemas.datacontract.org/2004/07/System.Windows" />
                  <d2p1:Id>3d3239f6-fb19-4e2b-a937-f03460a446f3</d2p1:Id>
                  <d2p1:ReferencePoint xmlns:d10p1="http://schemas.datacontract.org/2004/07/System.Windows">
                    <d10p1:_x>-6087.1267027375116</d10p1:_x>
                    <d10p1:_y>951.28633643016337</d10p1:_y>
                  </d2p1:ReferencePoint>
                </d2p1:CustomLocationShape>
                <d2p1:DefaultZLocation>5.1800000000000006</d2p1:DefaultZLocation>
                <d2p1:DefaultZLocationChannelIndex>0</d2p1:DefaultZLocationChannelIndex>
                <d2p1:FillDirection>FromCenter</d2p1:FillDirection>
                <d2p1:FillFraction>0.1</d2p1:FillFraction>
                <d2p1:LocationName i:nil="true" />
                <d2p1:LocationNumber>0</d2p1:LocationNumber>
                <d2p1:LocationType>Custom</d2p1:LocationType>
                <d2p1:NumberOfFieldColumns>0</d2p1:NumberOfFieldColumns>
                <d2p1:NumberOfFieldRows>0</d2p1:NumberOfFieldRows>
              </d2p1:ScanLocation>
              <d2p1:ScanLocation>
                <d2p1:CustomLocationShape>
                  <d2p1:CustomShape>Single</d2p1:CustomShape>
                  <d2p1:Extents xmlns:d10p1="http://schemas.datacontract.org/2004/07/System.Windows" />
                  <d2p1:Id>104284e7-9a2c-4d37-9fec-cd7cd5917744</d2p1:Id>
                  <d2p1:ReferencePoint xmlns:d10p1="http://schemas.datacontract.org/2004/07/System.Windows">
                    <d10p1:_x>-6329.747258910128</d10p1:_x>
                    <d10p1:_y>979.765673784498</d10p1:_y>
                  </d2p1:ReferencePoint>
                </d2p1:CustomLocationShape>
                <d2p1:DefaultZLocation>5.16</d2p1:DefaultZLocation>
                <d2p1:DefaultZLocationChannelIndex>0</d2p1:DefaultZLocationChannelIndex>
                <d2p1:FillDirection>FromCenter</d2p1:FillDirection>
                <d2p1:FillFraction>0.1</d2p1:FillFraction>
                <d2p1:LocationName i:nil="true" />
                <d2p1:LocationNumber>0</d2p1:LocationNumber>
                <d2p1:LocationType>Custom</d2p1:LocationType>
                <d2p1:NumberOfFieldColumns>0</d2p1:NumberOfFieldColumns>
                <d2p1:NumberOfFieldRows>0</d2p1:NumberOfFieldRows>
              </d2p1:ScanLocation>
              <d2p1:ScanLocation>
                <d2p1:CustomLocationShape>
                  <d2p1:CustomShape>Single</d2p1:CustomShape>
                  <d2p1:Extents xmlns:d10p1="http://schemas.datacontract.org/2004/07/System.Windows" />
                  <d2p1:Id>df19ef54-03f3-48ea-a1a3-35b038af7e33</d2p1:Id>
                  <d2p1:ReferencePoint xmlns:d10p1="http://schemas.datacontract.org/2004/07/System.Windows">
                    <d10p1:_x>-6329.747258910128</d10p1:_x>
                    <d10p1:_y>979.765673784498</d10p1:_y>
                  </d2p1:ReferencePoint>
                </d2p1:CustomLocationShape>
                <d2p1:DefaultZLocation>5.16</d2p1:DefaultZLocation>
                <d2p1:DefaultZLocationChannelIndex>0</d2p1:DefaultZLocationChannelIndex>
                <d2p1:FillDirection>FromCenter</d2p1:FillDirection>
                <d2p1:FillFraction>0.1</d2p1:FillFraction>
                <d2p1:LocationName i:nil="true" />
                <d2p1:LocationNumber>0</d2p1:LocationNumber>
                <d2p1:LocationType>Custom</d2p1:LocationType>
                <d2p1:NumberOfFieldColumns>0</d2p1:NumberOfFieldColumns>
                <d2p1:NumberOfFieldRows>0</d2p1:NumberOfFieldRows>
              </d2p1:ScanLocation>
              <d2p1:ScanLocation>
                <d2p1:CustomLocationShape>
                  <d2p1:CustomShape>Single</d2p1:CustomShape>
                  <d2p1:Extents xmlns:d10p1="http://schemas.datacontract.org/2004/07/System.Windows" />
                  <d2p1:Id>68c80a5c-619e-49b0-94ca-3fcebc0b046f</d2p1:Id>
                  <d2p1:ReferencePoint xmlns:d10p1="http://schemas.datacontract.org/2004/07/System.Windows">
                    <d10p1:_x>6530.6947144450578</d10p1:_x>
                    <d10p1:_y>1235.0684259087998</d10p1:_y>
                  </d2p1:ReferencePoint>
                </d2p1:CustomLocationShape>
                <d2p1:DefaultZLocation>-24.424</d2p1:DefaultZLocation>
                <d2p1:DefaultZLocationChannelIndex>0</d2p1:DefaultZLocationChannelIndex>
                <d2p1:FillDirection>FromCenter</d2p1:FillDirection>
                <d2p1:FillFraction>0.1</d2p1:FillFraction>
                <d2p1:LocationName i:nil="true" />
                <d2p1:LocationNumber>0</d2p1:LocationNumber>
                <d2p1:LocationType>Custom</d2p1:LocationType>
                <d2p1:NumberOfFieldColumns>0</d2p1:NumberOfFieldColumns>
                <d2p1:NumberOfFieldRows>0</d2p1:NumberOfFieldRows>
              </d2p1:ScanLocation>
              <d2p1:ScanLocation>
                <d2p1:CustomLocationShape>
                  <d2p1:CustomShape>Single</d2p1:CustomShape>
                  <d2p1:Extents xmlns:d10p1="http://schemas.datacontract.org/2004/07/System.Windows" />
                  <d2p1:Id>b4941b17-448a-4deb-9b6b-62bb11d56455</d2p1:Id>
                  <d2p1:ReferencePoint xmlns:d10p1="http://schemas.datacontract.org/2004/07/System.Windows">
                    <d10p1:_x>6530.6947144450578</d10p1:_x>
                    <d10p1:_y>1235.0684259087998</d10p1:_y>
                  </d2p1:ReferencePoint>
                </d2p1:CustomLocationShape>
                <d2p1:DefaultZLocation>-24.424</d2p1:DefaultZLocation>
                <d2p1:DefaultZLocationChannelIndex>0</d2p1:DefaultZLocationChannelIndex>
                <d2p1:FillDirection>FromCenter</d2p1:FillDirection>
                <d2p1:FillFraction>0.1</d2p1:FillFraction>
                <d2p1:LocationName i:nil="true" />
                <d2p1:LocationNumber>0</d2p1:LocationNumber>
                <d2p1:LocationType>Custom</d2p1:LocationType>
                <d2p1:NumberOfFieldColumns>0</d2p1:NumberOfFieldColumns>
                <d2p1:NumberOfFieldRows>0</d2p1:NumberOfFieldRows>
              </d2p1:ScanLocation>
              <d2p1:ScanLocation>
                <d2p1:CustomLocationShape>
                  <d2p1:CustomShape>Single</d2p1:CustomShape>
                  <d2p1:Extents xmlns:d10p1="http://schemas.datacontract.org/2004/07/System.Windows" />
                  <d2p1:Id>1d55ea84-d73c-4c22-9b48-de21c68f24b3</d2p1:Id>
                  <d2p1:ReferencePoint xmlns:d10p1="http://schemas.datacontract.org/2004/07/System.Windows">
                    <d10p1:_x>9749.7807507402722</d10p1:_x>
                    <d10p1:_y>-362.33925970967579</d10p1:_y>
                  </d2p1:ReferencePoint>
                </d2p1:CustomLocationShape>
                <d2p1:DefaultZLocation>-30.776</d2p1:DefaultZLocation>
                <d2p1:DefaultZLocationChannelIndex>0</d2p1:DefaultZLocationChannelIndex>
                <d2p1:FillDirection>FromCenter</d2p1:FillDirection>
                <d2p1:FillFraction>0.1</d2p1:FillFraction>
                <d2p1:LocationName i:nil="true" />
                <d2p1:LocationNumber>0</d2p1:LocationNumber>
                <d2p1:LocationType>Custom</d2p1:LocationType>
                <d2p1:NumberOfFieldColumns>0</d2p1:NumberOfFieldColumns>
                <d2p1:NumberOfFieldRows>0</d2p1:NumberOfFieldRows>
              </d2p1:ScanLocation>
              <d2p1:ScanLocation>
                <d2p1:CustomLocationShape>
                  <d2p1:CustomShape>Single</d2p1:CustomShape>
                  <d2p1:Extents xmlns:d10p1="http://schemas.datacontract.org/2004/07/System.Windows" />
                  <d2p1:Id>4ac97604-ea80-4ecb-8ff5-c89fde2e7d47</d2p1:Id>
                  <d2p1:ReferencePoint xmlns:d10p1="http://schemas.datacontract.org/2004/07/System.Windows">
                    <d10p1:_x>9749.7807507402722</d10p1:_x>
                    <d10p1:_y>-362.33925970967579</d10p1:_y>
                  </d2p1:ReferencePoint>
                </d2p1:CustomLocationShape>
                <d2p1:DefaultZLocation>-30.776</d2p1:DefaultZLocation>
                <d2p1:DefaultZLocationChannelIndex>0</d2p1:DefaultZLocationChannelIndex>
                <d2p1:FillDirection>FromCenter</d2p1:FillDirection>
                <d2p1:FillFraction>0.1</d2p1:FillFraction>
                <d2p1:LocationName i:nil="true" />
                <d2p1:LocationNumber>0</d2p1:LocationNumber>
                <d2p1:LocationType>Custom</d2p1:LocationType>
                <d2p1:NumberOfFieldColumns>0</d2p1:NumberOfFieldColumns>
                <d2p1:NumberOfFieldRows>0</d2p1:NumberOfFieldRows>
              </d2p1:ScanLocation>
              <d2p1:ScanLocation>
                <d2p1:CustomLocationShape>
                  <d2p1:CustomShape>Single</d2p1:CustomShape>
                  <d2p1:Extents xmlns:d10p1="http://schemas.datacontract.org/2004/07/System.Windows" />
                  <d2p1:Id>a46e5136-8ed7-41b5-8c31-3c95f2268765</d2p1:Id>
                  <d2p1:ReferencePoint xmlns:d10p1="http://schemas.datacontract.org/2004/07/System.Windows">
                    <d10p1:_x>22024.031072359594</d10p1:_x>
                    <d10p1:_y>-1596.1132524718737</d10p1:_y>
                  </d2p1:ReferencePoint>
                </d2p1:CustomLocationShape>
                <d2p1:DefaultZLocation>-58.236</d2p1:DefaultZLocation>
                <d2p1:DefaultZLocationChannelIndex>0</d2p1:DefaultZLocationChannelIndex>
                <d2p1:FillDirection>FromCenter</d2p1:FillDirection>
                <d2p1:FillFraction>0.1</d2p1:FillFraction>
                <d2p1:LocationName i:nil="true" />
                <d2p1:LocationNumber>0</d2p1:LocationNumber>
                <d2p1:LocationType>Custom</d2p1:LocationType>
                <d2p1:NumberOfFieldColumns>0</d2p1:NumberOfFieldColumns>
                <d2p1:NumberOfFieldRows>0</d2p1:NumberOfFieldRows>
              </d2p1:ScanLocation>
              <d2p1:ScanLocation>
                <d2p1:CustomLocationShape>
                  <d2p1:CustomShape>Single</d2p1:CustomShape>
                  <d2p1:Extents xmlns:d10p1="http://schemas.datacontract.org/2004/07/System.Windows" />
                  <d2p1:Id>6857d0e3-9d45-4984-bb56-56e44b1e4964</d2p1:Id>
                  <d2p1:ReferencePoint xmlns:d10p1="http://schemas.datacontract.org/2004/07/System.Windows">
                    <d10p1:_x>22024.031072359594</d10p1:_x>
                    <d10p1:_y>-1596.1132524718737</d10p1:_y>
                  </d2p1:ReferencePoint>
                </d2p1:CustomLocationShape>
                <d2p1:DefaultZLocation>-58.236</d2p1:DefaultZLocation>
                <d2p1:DefaultZLocationChannelIndex>0</d2p1:DefaultZLocationChannelIndex>
                <d2p1:FillDirection>FromCenter</d2p1:FillDirection>
                <d2p1:FillFraction>0.1</d2p1:FillFraction>
                <d2p1:LocationName i:nil="true" />
                <d2p1:LocationNumber>0</d2p1:LocationNumber>
                <d2p1:LocationType>Custom</d2p1:LocationType>
                <d2p1:NumberOfFieldColumns>0</d2p1:NumberOfFieldColumns>
                <d2p1:NumberOfFieldRows>0</d2p1:NumberOfFieldRows>
              </d2p1:ScanLocation>
              <d2p1:ScanLocation>
                <d2p1:CustomLocationShape>
                  <d2p1:CustomShape>Single</d2p1:CustomShape>
                  <d2p1:Extents xmlns:d10p1="http://schemas.datacontract.org/2004/07/System.Windows" />
                  <d2p1:Id>fc57798c-b4f3-44b6-8269-376bde35467b</d2p1:Id>
                  <d2p1:ReferencePoint xmlns:d10p1="http://schemas.datacontract.org/2004/07/System.Windows">
                    <d10p1:_x>18644.71151734018</d10p1:_x>
                    <d10p1:_y>-459.35085343691605</d10p1:_y>
                  </d2p1:ReferencePoint>
                </d2p1:CustomLocationShape>
                <d2p1:DefaultZLocation>-47.705999999999996</d2p1:DefaultZLocation>
                <d2p1:DefaultZLocationChannelIndex>0</d2p1:DefaultZLocationChannelIndex>
                <d2p1:FillDirection>FromCenter</d2p1:FillDirection>
                <d2p1:FillFraction>0.1</d2p1:FillFraction>
                <d2p1:LocationName i:nil="true" />
                <d2p1:LocationNumber>0</d2p1:LocationNumber>
                <d2p1:LocationType>Custom</d2p1:LocationType>
                <d2p1:NumberOfFieldColumns>0</d2p1:NumberOfFieldColumns>
                <d2p1:NumberOfFieldRows>0</d2p1:NumberOfFieldRows>
              </d2p1:ScanLocation>
              <d2p1:ScanLocation>
                <d2p1:CustomLocationShape>
                  <d2p1:CustomShape>Single</d2p1:CustomShape>
                  <d2p1:Extents xmlns:d10p1="http://schemas.datacontract.org/2004/07/System.Windows" />
                  <d2p1:Id>b111f9a6-d09b-416c-a86d-4f94bc871b35</d2p1:Id>
                  <d2p1:ReferencePoint xmlns:d10p1="http://schemas.datacontract.org/2004/07/System.Windows">
                    <d10p1:_x>18644.71151734018</d10p1:_x>
                    <d10p1:_y>-459.35085343691605</d10p1:_y>
                  </d2p1:ReferencePoint>
                </d2p1:CustomLocationShape>
                <d2p1:DefaultZLocation>-47.705999999999996</d2p1:DefaultZLocation>
                <d2p1:DefaultZLocationChannelIndex>0</d2p1:DefaultZLocationChannelIndex>
                <d2p1:FillDirection>FromCenter</d2p1:FillDirection>
                <d2p1:FillFraction>0.1</d2p1:FillFraction>
                <d2p1:LocationName i:nil="true" />
                <d2p1:LocationNumber>0</d2p1:LocationNumber>
                <d2p1:LocationType>Custom</d2p1:LocationType>
                <d2p1:NumberOfFieldColumns>0</d2p1:NumberOfFieldColumns>
                <d2p1:NumberOfFieldRows>0</d2p1:NumberOfFieldRows>
              </d2p1:ScanLocation>
              <d2p1:ScanLocation>
                <d2p1:CustomLocationShape>
                  <d2p1:CustomShape>Single</d2p1:CustomShape>
                  <d2p1:Extents xmlns:d10p1="http://schemas.datacontract.org/2004/07/System.Windows" />
                  <d2p1:Id>509d0066-2e3a-4df3-a0ac-fe2c9afe1ae9</d2p1:Id>
                  <d2p1:ReferencePoint xmlns:d10p1="http://schemas.datacontract.org/2004/07/System.Windows">
                    <d10p1:_x>-7296.1939516241082</d10p1:_x>
                    <d10p1:_y>2320.39910486918</d10p1:_y>
                  </d2p1:ReferencePoint>
                </d2p1:CustomLocationShape>
                <d2p1:DefaultZLocation>-38.110589168815714</d2p1:DefaultZLocation>
                <d2p1:DefaultZLocationChannelIndex>0</d2p1:DefaultZLocationChannelIndex>
                <d2p1:FillDirection>FromCenter</d2p1:FillDirection>
                <d2p1:FillFraction>0.1</d2p1:FillFraction>
                <d2p1:LocationName i:nil="true" />
                <d2p1:LocationNumber>0</d2p1:LocationNumber>
                <d2p1:LocationType>Custom</d2p1:LocationType>
                <d2p1:NumberOfFieldColumns>0</d2p1:NumberOfFieldColumns>
                <d2p1:NumberOfFieldRows>0</d2p1:NumberOfFieldRows>
              </d2p1:ScanLocation>
              <d2p1:ScanLocation>
                <d2p1:CustomLocationShape>
                  <d2p1:CustomShape>Single</d2p1:CustomShape>
                  <d2p1:Extents xmlns:d10p1="http://schemas.datacontract.org/2004/07/System.Windows" />
                  <d2p1:Id>5f5b7342-719e-4374-b5b3-aebe8cd7a13b</d2p1:Id>
                  <d2p1:ReferencePoint xmlns:d10p1="http://schemas.datacontract.org/2004/07/System.Windows">
                    <d10p1:_x>-7296.1939516241082</d10p1:_x>
                    <d10p1:_y>2320.39910486918</d10p1:_y>
                  </d2p1:ReferencePoint>
                </d2p1:CustomLocationShape>
                <d2p1:DefaultZLocation>-38.110589168815714</d2p1:DefaultZLocation>
                <d2p1:DefaultZLocationChannelIndex>0</d2p1:DefaultZLocationChannelIndex>
                <d2p1:FillDirection>FromCenter</d2p1:FillDirection>
                <d2p1:FillFraction>0.1</d2p1:FillFraction>
                <d2p1:LocationName i:nil="true" />
                <d2p1:LocationNumber>0</d2p1:LocationNumber>
                <d2p1:LocationType>Custom</d2p1:LocationType>
                <d2p1:NumberOfFieldColumns>0</d2p1:NumberOfFieldColumns>
                <d2p1:NumberOfFieldRows>0</d2p1:NumberOfFieldRows>
              </d2p1:ScanLocation>
              <d2p1:ScanLocation>
                <d2p1:CustomLocationShape>
                  <d2p1:CustomShape>Single</d2p1:CustomShape>
                  <d2p1:Extents xmlns:d10p1="http://schemas.datacontract.org/2004/07/System.Windows" />
                  <d2p1:Id>465cdc38-e471-46d8-8533-98f7ee0468fd</d2p1:Id>
                  <d2p1:ReferencePoint xmlns:d10p1="http://schemas.datacontract.org/2004/07/System.Windows">
                    <d10p1:_x>9954.0624944533938</d10p1:_x>
                    <d10p1:_y>2386.1257775078611</d10p1:_y>
                  </d2p1:ReferencePoint>
                </d2p1:CustomLocationShape>
                <d2p1:DefaultZLocation>-72.7594108311843</d2p1:DefaultZLocation>
                <d2p1:DefaultZLocationChannelIndex>0</d2p1:DefaultZLocationChannelIndex>
                <d2p1:FillDirection>FromCenter</d2p1:FillDirection>
                <d2p1:FillFraction>0.1</d2p1:FillFraction>
                <d2p1:LocationName i:nil="true" />
                <d2p1:LocationNumber>0</d2p1:LocationNumber>
                <d2p1:LocationType>Custom</d2p1:LocationType>
                <d2p1:NumberOfFieldColumns>0</d2p1:NumberOfFieldColumns>
                <d2p1:NumberOfFieldRows>0</d2p1:NumberOfFieldRows>
              </d2p1:ScanLocation>
              <d2p1:ScanLocation>
                <d2p1:CustomLocationShape>
                  <d2p1:CustomShape>Single</d2p1:CustomShape>
                  <d2p1:Extents xmlns:d10p1="http://schemas.datacontract.org/2004/07/System.Windows" />
                  <d2p1:Id>d3a18edf-f1ab-4780-87a7-18c27a8a83db</d2p1:Id>
                  <d2p1:ReferencePoint xmlns:d10p1="http://schemas.datacontract.org/2004/07/System.Windows">
                    <d10p1:_x>9954.0624944533938</d10p1:_x>
                    <d10p1:_y>2386.1257775078611</d10p1:_y>
                  </d2p1:ReferencePoint>
                </d2p1:CustomLocationShape>
                <d2p1:DefaultZLocation>-72.7594108311843</d2p1:DefaultZLocation>
                <d2p1:DefaultZLocationChannelIndex>0</d2p1:DefaultZLocationChannelIndex>
                <d2p1:FillDirection>FromCenter</d2p1:FillDirection>
                <d2p1:FillFraction>0.1</d2p1:FillFraction>
                <d2p1:LocationName i:nil="true" />
                <d2p1:LocationNumber>0</d2p1:LocationNumber>
                <d2p1:LocationType>Custom</d2p1:LocationType>
                <d2p1:NumberOfFieldColumns>0</d2p1:NumberOfFieldColumns>
                <d2p1:NumberOfFieldRows>0</d2p1:NumberOfFieldRows>
              </d2p1:ScanLocation>
              <d2p1:ScanLocation>
                <d2p1:CustomLocationShape>
                  <d2p1:CustomShape>Single</d2p1:CustomShape>
                  <d2p1:Extents xmlns:d10p1="http://schemas.datacontract.org/2004/07/System.Windows" />
                  <d2p1:Id>73b6940f-38f6-4aad-bac6-e1022c9cb9e7</d2p1:Id>
                  <d2p1:ReferencePoint xmlns:d10p1="http://schemas.datacontract.org/2004/07/System.Windows">
                    <d10p1:_x>-7740.1653020331369</d10p1:_x>
                    <d10p1:_y>4105.9486248727617</d10p1:_y>
                  </d2p1:ReferencePoint>
                </d2p1:CustomLocationShape>
                <d2p1:DefaultZLocation>-28.91941083118429</d2p1:DefaultZLocation>
                <d2p1:DefaultZLocationChannelIndex>0</d2p1:DefaultZLocationChannelIndex>
                <d2p1:FillDirection>FromCenter</d2p1:FillDirection>
                <d2p1:FillFraction>0.1</d2p1:FillFraction>
                <d2p1:LocationName i:nil="true" />
                <d2p1:LocationNumber>0</d2p1:LocationNumber>
                <d2p1:LocationType>Custom</d2p1:LocationType>
                <d2p1:NumberOfFieldColumns>0</d2p1:NumberOfFieldColumns>
                <d2p1:NumberOfFieldRows>0</d2p1:NumberOfFieldRows>
              </d2p1:ScanLocation>
              <d2p1:ScanLocation>
                <d2p1:CustomLocationShape>
                  <d2p1:CustomShape>Single</d2p1:CustomShape>
                  <d2p1:Extents xmlns:d10p1="http://schemas.datacontract.org/2004/07/System.Windows" />
                  <d2p1:Id>1c9d66b7-7d66-49be-a0ad-1d482e0479ea</d2p1:Id>
                  <d2p1:ReferencePoint xmlns:d10p1="http://schemas.datacontract.org/2004/07/System.Windows">
                    <d10p1:_x>-7740.1653020331369</d10p1:_x>
                    <d10p1:_y>4105.9486248727617</d10p1:_y>
                  </d2p1:ReferencePoint>
                </d2p1:CustomLocationShape>
                <d2p1:DefaultZLocation>-28.91941083118429</d2p1:DefaultZLocation>
                <d2p1:DefaultZLocationChannelIndex>0</d2p1:DefaultZLocationChannelIndex>
                <d2p1:FillDirection>FromCenter</d2p1:FillDirection>
                <d2p1:FillFraction>0.1</d2p1:FillFraction>
                <d2p1:LocationName i:nil="true" />
                <d2p1:LocationNumber>0</d2p1:LocationNumber>
                <d2p1:LocationType>Custom</d2p1:LocationType>
                <d2p1:NumberOfFieldColumns>0</d2p1:NumberOfFieldColumns>
                <d2p1:NumberOfFieldRows>0</d2p1:NumberOfFieldRows>
              </d2p1:ScanLocation>
              <d2p1:ScanLocation>
                <d2p1:CustomLocationShape>
                  <d2p1:CustomShape>Single</d2p1:CustomShape>
                  <d2p1:Extents xmlns:d10p1="http://schemas.datacontract.org/2004/07/System.Windows" />
                  <d2p1:Id>3eecb15b-4fb1-487d-9e6a-a8f44891b31b</d2p1:Id>
                  <d2p1:ReferencePoint xmlns:d10p1="http://schemas.datacontract.org/2004/07/System.Windows">
                    <d10p1:_x>-6669.680192274971</d10p1:_x>
                    <d10p1:_y>3495.3340879097227</d10p1:_y>
                  </d2p1:ReferencePoint>
                </d2p1:CustomLocationShape>
                <d2p1:DefaultZLocation>-33.869669652185394</d2p1:DefaultZLocation>
                <d2p1:DefaultZLocationChannelIndex>0</d2p1:DefaultZLocationChannelIndex>
                <d2p1:FillDirection>FromCenter</d2p1:FillDirection>
                <d2p1:FillFraction>0.1</d2p1:FillFraction>
                <d2p1:LocationName i:nil="true" />
                <d2p1:LocationNumber>0</d2p1:LocationNumber>
                <d2p1:LocationType>Custom</d2p1:LocationType>
                <d2p1:NumberOfFieldColumns>0</d2p1:NumberOfFieldColumns>
                <d2p1:NumberOfFieldRows>0</d2p1:NumberOfFieldRows>
              </d2p1:ScanLocation>
              <d2p1:ScanLocation>
                <d2p1:CustomLocationShape>
                  <d2p1:CustomShape>Single</d2p1:CustomShape>
                  <d2p1:Extents xmlns:d10p1="http://schemas.datacontract.org/2004/07/System.Windows" />
                  <d2p1:Id>0fc62aed-4fde-47e6-9759-e4b0681df70f</d2p1:Id>
                  <d2p1:ReferencePoint xmlns:d10p1="http://schemas.datacontract.org/2004/07/System.Windows">
                    <d10p1:_x>-6669.680192274971</d10p1:_x>
                    <d10p1:_y>3495.3340879097227</d10p1:_y>
                  </d2p1:ReferencePoint>
                </d2p1:CustomLocationShape>
                <d2p1:DefaultZLocation>-33.869669652185394</d2p1:DefaultZLocation>
                <d2p1:DefaultZLocationChannelIndex>0</d2p1:DefaultZLocationChannelIndex>
                <d2p1:FillDirection>FromCenter</d2p1:FillDirection>
                <d2p1:FillFraction>0.1</d2p1:FillFraction>
                <d2p1:LocationName i:nil="true" />
                <d2p1:LocationNumber>0</d2p1:LocationNumber>
                <d2p1:LocationType>Custom</d2p1:LocationType>
                <d2p1:NumberOfFieldColumns>0</d2p1:NumberOfFieldColumns>
                <d2p1:NumberOfFieldRows>0</d2p1:NumberOfFieldRows>
              </d2p1:ScanLocation>
              <d2p1:ScanLocation>
                <d2p1:CustomLocationShape>
                  <d2p1:CustomShape>Single</d2p1:CustomShape>
                  <d2p1:Extents xmlns:d10p1="http://schemas.datacontract.org/2004/07/System.Windows" />
                  <d2p1:Id>b3c88a0c-f280-413e-81c4-9ff9c195811e</d2p1:Id>
                  <d2p1:ReferencePoint xmlns:d10p1="http://schemas.datacontract.org/2004/07/System.Windows">
                    <d10p1:_x>9089.6435293288978</d10p1:_x>
                    <d10p1:_y>1100.5590050256253</d10p1:_y>
                  </d2p1:ReferencePoint>
                </d2p1:CustomLocationShape>
                <d2p1:DefaultZLocation>-69.837869652185418</d2p1:DefaultZLocation>
                <d2p1:DefaultZLocationChannelIndex>0</d2p1:DefaultZLocationChannelIndex>
                <d2p1:FillDirection>FromCenter</d2p1:FillDirection>
                <d2p1:FillFraction>0.1</d2p1:FillFraction>
                <d2p1:LocationName i:nil="true" />
                <d2p1:LocationNumber>0</d2p1:LocationNumber>
                <d2p1:LocationType>Custom</d2p1:LocationType>
                <d2p1:NumberOfFieldColumns>0</d2p1:NumberOfFieldColumns>
                <d2p1:NumberOfFieldRows>0</d2p1:NumberOfFieldRows>
              </d2p1:ScanLocation>
              <d2p1:ScanLocation>
                <d2p1:CustomLocationShape>
                  <d2p1:CustomShape>Single</d2p1:CustomShape>
                  <d2p1:Extents xmlns:d10p1="http://schemas.datacontract.org/2004/07/System.Windows" />
                  <d2p1:Id>90ee274c-8608-4cfe-8fbb-56d824cd0afd</d2p1:Id>
                  <d2p1:ReferencePoint xmlns:d10p1="http://schemas.datacontract.org/2004/07/System.Windows">
                    <d10p1:_x>9089.6435293288978</d10p1:_x>
                    <d10p1:_y>1100.5590050256253</d10p1:_y>
                  </d2p1:ReferencePoint>
                </d2p1:CustomLocationShape>
                <d2p1:DefaultZLocation>-69.837869652185418</d2p1:DefaultZLocation>
                <d2p1:DefaultZLocationChannelIndex>0</d2p1:DefaultZLocationChannelIndex>
                <d2p1:FillDirection>FromCenter</d2p1:FillDirection>
                <d2p1:FillFraction>0.1</d2p1:FillFraction>
                <d2p1:LocationName i:nil="true" />
                <d2p1:LocationNumber>0</d2p1:LocationNumber>
                <d2p1:LocationType>Custom</d2p1:LocationType>
                <d2p1:NumberOfFieldColumns>0</d2p1:NumberOfFieldColumns>
                <d2p1:NumberOfFieldRows>0</d2p1:NumberOfFieldRows>
              </d2p1:ScanLocation>
              <d2p1:ScanLocation>
                <d2p1:CustomLocationShape>
                  <d2p1:CustomShape>Single</d2p1:CustomShape>
                  <d2p1:Extents xmlns:d10p1="http://schemas.datacontract.org/2004/07/System.Windows" />
                  <d2p1:Id>e8eee0cc-5dc9-4008-8c50-7a611cb591ef</d2p1:Id>
                  <d2p1:ReferencePoint xmlns:d10p1="http://schemas.datacontract.org/2004/07/System.Windows">
                    <d10p1:_x>9012.1266301290379</d10p1:_x>
                    <d10p1:_y>1467.8122395882331</d10p1:_y>
                  </d2p1:ReferencePoint>
                </d2p1:CustomLocationShape>
                <d2p1:DefaultZLocation>-69.504389652185409</d2p1:DefaultZLocation>
                <d2p1:DefaultZLocationChannelIndex>0</d2p1:DefaultZLocationChannelIndex>
                <d2p1:FillDirection>FromCenter</d2p1:FillDirection>
                <d2p1:FillFraction>0.1</d2p1:FillFraction>
                <d2p1:LocationName i:nil="true" />
                <d2p1:LocationNumber>0</d2p1:LocationNumber>
                <d2p1:LocationType>Custom</d2p1:LocationType>
                <d2p1:NumberOfFieldColumns>0</d2p1:NumberOfFieldColumns>
                <d2p1:NumberOfFieldRows>0</d2p1:NumberOfFieldRows>
              </d2p1:ScanLocation>
              <d2p1:ScanLocation>
                <d2p1:CustomLocationShape>
                  <d2p1:CustomShape>Single</d2p1:CustomShape>
                  <d2p1:Extents xmlns:d10p1="http://schemas.datacontract.org/2004/07/System.Windows" />
                  <d2p1:Id>f11729a8-64a6-4274-96c8-8800fe39325b</d2p1:Id>
                  <d2p1:ReferencePoint xmlns:d10p1="http://schemas.datacontract.org/2004/07/System.Windows">
                    <d10p1:_x>9012.1266301290379</d10p1:_x>
                    <d10p1:_y>1467.8122395882331</d10p1:_y>
                  </d2p1:ReferencePoint>
                </d2p1:CustomLocationShape>
                <d2p1:DefaultZLocation>-69.504389652185409</d2p1:DefaultZLocation>
                <d2p1:DefaultZLocationChannelIndex>0</d2p1:DefaultZLocationChannelIndex>
                <d2p1:FillDirection>FromCenter</d2p1:FillDirection>
                <d2p1:FillFraction>0.1</d2p1:FillFraction>
                <d2p1:LocationName i:nil="true" />
                <d2p1:LocationNumber>0</d2p1:LocationNumber>
                <d2p1:LocationType>Custom</d2p1:LocationType>
                <d2p1:NumberOfFieldColumns>0</d2p1:NumberOfFieldColumns>
                <d2p1:NumberOfFieldRows>0</d2p1:NumberOfFieldRows>
              </d2p1:ScanLocation>
              <d2p1:ScanLocation>
                <d2p1:CustomLocationShape>
                  <d2p1:CustomShape>Single</d2p1:CustomShape>
                  <d2p1:Extents xmlns:d10p1="http://schemas.datacontract.org/2004/07/System.Windows" />
                  <d2p1:Id>55d28482-de75-47c2-beee-91283592795c</d2p1:Id>
                  <d2p1:ReferencePoint xmlns:d10p1="http://schemas.datacontract.org/2004/07/System.Windows">
                    <d10p1:_x>24916.26760421156</d10p1:_x>
                    <d10p1:_y>184.39081942820306</d10p1:_y>
                  </d2p1:ReferencePoint>
                </d2p1:CustomLocationShape>
                <d2p1:DefaultZLocation>-102.23941083118429</d2p1:DefaultZLocation>
                <d2p1:DefaultZLocationChannelIndex>0</d2p1:DefaultZLocationChannelIndex>
                <d2p1:FillDirection>FromCenter</d2p1:FillDirection>
                <d2p1:FillFraction>0.1</d2p1:FillFraction>
                <d2p1:LocationName i:nil="true" />
                <d2p1:LocationNumber>0</d2p1:LocationNumber>
                <d2p1:LocationType>Custom</d2p1:LocationType>
                <d2p1:NumberOfFieldColumns>0</d2p1:NumberOfFieldColumns>
                <d2p1:NumberOfFieldRows>0</d2p1:NumberOfFieldRows>
              </d2p1:ScanLocation>
              <d2p1:ScanLocation>
                <d2p1:CustomLocationShape>
                  <d2p1:CustomShape>Single</d2p1:CustomShape>
                  <d2p1:Extents xmlns:d10p1="http://schemas.datacontract.org/2004/07/System.Windows" />
                  <d2p1:Id>a20d934d-c0c6-4c39-b594-bf81debff21c</d2p1:Id>
                  <d2p1:ReferencePoint xmlns:d10p1="http://schemas.datacontract.org/2004/07/System.Windows">
                    <d10p1:_x>24916.26760421156</d10p1:_x>
                    <d10p1:_y>184.39081942820306</d10p1:_y>
                  </d2p1:ReferencePoint>
                </d2p1:CustomLocationShape>
                <d2p1:DefaultZLocation>-102.23941083118429</d2p1:DefaultZLocation>
                <d2p1:DefaultZLocationChannelIndex>0</d2p1:DefaultZLocationChannelIndex>
                <d2p1:FillDirection>FromCenter</d2p1:FillDirection>
                <d2p1:FillFraction>0.1</d2p1:FillFraction>
                <d2p1:LocationName i:nil="true" />
                <d2p1:LocationNumber>0</d2p1:LocationNumber>
                <d2p1:LocationType>Custom</d2p1:LocationType>
                <d2p1:NumberOfFieldColumns>0</d2p1:NumberOfFieldColumns>
                <d2p1:NumberOfFieldRows>0</d2p1:NumberOfFieldRows>
              </d2p1:ScanLocation>
              <d2p1:ScanLocation>
                <d2p1:CustomLocationShape>
                  <d2p1:CustomShape>Single</d2p1:CustomShape>
                  <d2p1:Extents xmlns:d10p1="http://schemas.datacontract.org/2004/07/System.Windows" />
                  <d2p1:Id>4fe6ffdc-cd7a-4c30-9177-0534e865230b</d2p1:Id>
                  <d2p1:ReferencePoint xmlns:d10p1="http://schemas.datacontract.org/2004/07/System.Windows">
                    <d10p1:_x>24893.564410612707</d10p1:_x>
                    <d10p1:_y>-31.893273370506989</d10p1:_y>
                  </d2p1:ReferencePoint>
                </d2p1:CustomLocationShape>
                <d2p1:DefaultZLocation>-102.24497965218546</d2p1:DefaultZLocation>
                <d2p1:DefaultZLocationChannelIndex>0</d2p1:DefaultZLocationChannelIndex>
                <d2p1:FillDirection>FromCenter</d2p1:FillDirection>
                <d2p1:FillFraction>0.1</d2p1:FillFraction>
                <d2p1:LocationName i:nil="true" />
                <d2p1:LocationNumber>0</d2p1:LocationNumber>
                <d2p1:LocationType>Custom</d2p1:LocationType>
                <d2p1:NumberOfFieldColumns>0</d2p1:NumberOfFieldColumns>
                <d2p1:NumberOfFieldRows>0</d2p1:NumberOfFieldRows>
              </d2p1:ScanLocation>
              <d2p1:ScanLocation>
                <d2p1:CustomLocationShape>
                  <d2p1:CustomShape>Single</d2p1:CustomShape>
                  <d2p1:Extents xmlns:d10p1="http://schemas.datacontract.org/2004/07/System.Windows" />
                  <d2p1:Id>2dc95306-a2f5-407f-8b1c-8ffede48bf9f</d2p1:Id>
                  <d2p1:ReferencePoint xmlns:d10p1="http://schemas.datacontract.org/2004/07/System.Windows">
                    <d10p1:_x>24893.564410612707</d10p1:_x>
                    <d10p1:_y>-31.893273370506989</d10p1:_y>
                  </d2p1:ReferencePoint>
                </d2p1:CustomLocationShape>
                <d2p1:DefaultZLocation>-102.24497965218546</d2p1:DefaultZLocation>
                <d2p1:DefaultZLocationChannelIndex>0</d2p1:DefaultZLocationChannelIndex>
                <d2p1:FillDirection>FromCenter</d2p1:FillDirection>
                <d2p1:FillFraction>0.1</d2p1:FillFraction>
                <d2p1:LocationName i:nil="true" />
                <d2p1:LocationNumber>0</d2p1:LocationNumber>
                <d2p1:LocationType>Custom</d2p1:LocationType>
                <d2p1:NumberOfFieldColumns>0</d2p1:NumberOfFieldColumns>
                <d2p1:NumberOfFieldRows>0</d2p1:NumberOfFieldRows>
              </d2p1:ScanLocation>
              <d2p1:ScanLocation>
                <d2p1:CustomLocationShape>
                  <d2p1:CustomShape>Single</d2p1:CustomShape>
                  <d2p1:Extents xmlns:d10p1="http://schemas.datacontract.org/2004/07/System.Windows" />
                  <d2p1:Id>290448b7-57c5-41dc-bf73-5adf68b0b4b5</d2p1:Id>
                  <d2p1:ReferencePoint xmlns:d10p1="http://schemas.datacontract.org/2004/07/System.Windows">
                    <d10p1:_x>-10792.913444753622</d10p1:_x>
                    <d10p1:_y>328.79398102132711</d10p1:_y>
                  </d2p1:ReferencePoint>
                </d2p1:CustomLocationShape>
                <d2p1:DefaultZLocation>-19.719410831184291</d2p1:DefaultZLocation>
                <d2p1:DefaultZLocationChannelIndex>0</d2p1:DefaultZLocationChannelIndex>
                <d2p1:FillDirection>FromCenter</d2p1:FillDirection>
                <d2p1:FillFraction>0.1</d2p1:FillFraction>
                <d2p1:LocationName i:nil="true" />
                <d2p1:LocationNumber>0</d2p1:LocationNumber>
                <d2p1:LocationType>Custom</d2p1:LocationType>
                <d2p1:NumberOfFieldColumns>0</d2p1:NumberOfFieldColumns>
                <d2p1:NumberOfFieldRows>0</d2p1:NumberOfFieldRows>
              </d2p1:ScanLocation>
              <d2p1:ScanLocation>
                <d2p1:CustomLocationShape>
                  <d2p1:CustomShape>Single</d2p1:CustomShape>
                  <d2p1:Extents xmlns:d10p1="http://schemas.datacontract.org/2004/07/System.Windows" />
                  <d2p1:Id>89b15717-5ca4-42c3-a77e-340c2f62f554</d2p1:Id>
                  <d2p1:ReferencePoint xmlns:d10p1="http://schemas.datacontract.org/2004/07/System.Windows">
                    <d10p1:_x>-9273.74948119359</d10p1:_x>
                    <d10p1:_y>64.239340388376149</d10p1:_y>
                  </d2p1:ReferencePoint>
                </d2p1:CustomLocationShape>
                <d2p1:DefaultZLocation>-22.059410831184291</d2p1:DefaultZLocation>
                <d2p1:DefaultZLocationChannelIndex>0</d2p1:DefaultZLocationChannelIndex>
                <d2p1:FillDirection>FromCenter</d2p1:FillDirection>
                <d2p1:FillFraction>0.1</d2p1:FillFraction>
                <d2p1:LocationName i:nil="true" />
                <d2p1:LocationNumber>0</d2p1:LocationNumber>
                <d2p1:LocationType>Custom</d2p1:LocationType>
                <d2p1:NumberOfFieldColumns>0</d2p1:NumberOfFieldColumns>
                <d2p1:NumberOfFieldRows>0</d2p1:NumberOfFieldRows>
              </d2p1:ScanLocation>
              <d2p1:ScanLocation>
                <d2p1:CustomLocationShape>
                  <d2p1:CustomShape>Single</d2p1:CustomShape>
                  <d2p1:Extents xmlns:d10p1="http://schemas.datacontract.org/2004/07/System.Windows" />
                  <d2p1:Id>dfafb4e0-b982-4b50-acca-5252cdcbd6ea</d2p1:Id>
                  <d2p1:ReferencePoint xmlns:d10p1="http://schemas.datacontract.org/2004/07/System.Windows">
                    <d10p1:_x>-9273.74948119359</d10p1:_x>
                    <d10p1:_y>64.239340388376149</d10p1:_y>
                  </d2p1:ReferencePoint>
                </d2p1:CustomLocationShape>
                <d2p1:DefaultZLocation>-22.059410831184291</d2p1:DefaultZLocation>
                <d2p1:DefaultZLocationChannelIndex>0</d2p1:DefaultZLocationChannelIndex>
                <d2p1:FillDirection>FromCenter</d2p1:FillDirection>
                <d2p1:FillFraction>0.1</d2p1:FillFraction>
                <d2p1:LocationName i:nil="true" />
                <d2p1:LocationNumber>0</d2p1:LocationNumber>
                <d2p1:LocationType>Custom</d2p1:LocationType>
                <d2p1:NumberOfFieldColumns>0</d2p1:NumberOfFieldColumns>
                <d2p1:NumberOfFieldRows>0</d2p1:NumberOfFieldRows>
              </d2p1:ScanLocation>
              <d2p1:ScanLocation>
                <d2p1:CustomLocationShape>
                  <d2p1:CustomShape>Single</d2p1:CustomShape>
                  <d2p1:Extents xmlns:d10p1="http://schemas.datacontract.org/2004/07/System.Windows" />
                  <d2p1:Id>f6629e17-812e-4b84-98f5-c7d4f537c80c</d2p1:Id>
                  <d2p1:ReferencePoint xmlns:d10p1="http://schemas.datacontract.org/2004/07/System.Windows">
                    <d10p1:_x>-9273.74948119359</d10p1:_x>
                    <d10p1:_y>64.239340388376149</d10p1:_y>
                  </d2p1:ReferencePoint>
                </d2p1:CustomLocationShape>
                <d2p1:DefaultZLocation>-22.059410831184291</d2p1:DefaultZLocation>
                <d2p1:DefaultZLocationChannelIndex>0</d2p1:DefaultZLocationChannelIndex>
                <d2p1:FillDirection>FromCenter</d2p1:FillDirection>
                <d2p1:FillFraction>0.1</d2p1:FillFraction>
                <d2p1:LocationName i:nil="true" />
                <d2p1:LocationNumber>0</d2p1:LocationNumber>
                <d2p1:LocationType>Custom</d2p1:LocationType>
                <d2p1:NumberOfFieldColumns>0</d2p1:NumberOfFieldColumns>
                <d2p1:NumberOfFieldRows>0</d2p1:NumberOfFieldRows>
              </d2p1:ScanLocation>
              <d2p1:ScanLocation>
                <d2p1:CustomLocationShape>
                  <d2p1:CustomShape>Single</d2p1:CustomShape>
                  <d2p1:Extents xmlns:d10p1="http://schemas.datacontract.org/2004/07/System.Windows" />
                  <d2p1:Id>8bfc1af8-063d-4461-a641-ff9852a052ce</d2p1:Id>
                  <d2p1:ReferencePoint xmlns:d10p1="http://schemas.datacontract.org/2004/07/System.Windows">
                    <d10p1:_x>-7836.9866972322779</d10p1:_x>
                    <d10p1:_y>2084.4473403883749</d10p1:_y>
                  </d2p1:ReferencePoint>
                </d2p1:CustomLocationShape>
                <d2p1:DefaultZLocation>-28.009949652185469</d2p1:DefaultZLocation>
                <d2p1:DefaultZLocationChannelIndex>0</d2p1:DefaultZLocationChannelIndex>
                <d2p1:FillDirection>FromCenter</d2p1:FillDirection>
                <d2p1:FillFraction>0.1</d2p1:FillFraction>
                <d2p1:LocationName i:nil="true" />
                <d2p1:LocationNumber>0</d2p1:LocationNumber>
                <d2p1:LocationType>Custom</d2p1:LocationType>
                <d2p1:NumberOfFieldColumns>0</d2p1:NumberOfFieldColumns>
                <d2p1:NumberOfFieldRows>0</d2p1:NumberOfFieldRows>
              </d2p1:ScanLocation>
            </d2p1:ScanLocations>
            <d2p1:VesselHolderAndAreas xmlns:d7p1="http://schemas.microsoft.com/2003/10/Serialization/Arrays">
              <d7p1:KeyValueOfstringArrayOfAreaWithLocationsszyYO4SQ>
                <d7p1:Key>Top Slide</d7p1:Key>
                <d7p1:Value>
                  <d2p1:AreaWithLocations>
                    <d2p1:LocationIds>
                      <d7p1:int>0</d7p1:int>
                    </d2p1:LocationIds>
                    <d2p1:VesselAreaSpecification>
                      <d2p1:AreaGridIndex>0</d2p1:AreaGridIndex>
                      <d2p1:Column>0</d2p1:Column>
                      <d2p1:Row>0</d2p1:Row>
                    </d2p1:VesselAreaSpecification>
                  </d2p1:AreaWithLocations>
                </d7p1:Value>
              </d7p1:KeyValueOfstringArrayOfAreaWithLocationsszyYO4SQ>
            </d2p1:VesselHolderAndAreas>
          </d2p1:LocationSequence>
          <d2p1:RunSequenceChannels>
            <d2p1:ChannelSequence>
              <d2p1:Capture>false</d2p1:Capture>
              <d2p1:CaptureZStack>false</d2p1:CaptureZStack>
              <d2p1:ChannelIndex>0</d2p1:ChannelIndex>
              <d2p1:ZStackSettings>
                <d2p1:NumberOfSteps>2</d2p1:NumberOfSteps>
                <d2p1:ProjectionMethod>Maximum</d2p1:ProjectionMethod>
                <d2p1:StepSize>0.33058916881571115</d2p1:StepSize>
                <d2p1:ZOffset>0</d2p1:ZOffset>
              </d2p1:ZStackSettings>
            </d2p1:ChannelSequence>
            <d2p1:ChannelSequence>
              <d2p1:Capture>false</d2p1:Capture>
              <d2p1:CaptureZStack>false</d2p1:CaptureZStack>
              <d2p1:ChannelIndex>1</d2p1:ChannelIndex>
              <d2p1:ZStackSettings>
                <d2p1:NumberOfSteps>2</d2p1:NumberOfSteps>
                <d2p1:ProjectionMethod>Maximum</d2p1:ProjectionMethod>
                <d2p1:StepSize>0.33058916881571115</d2p1:StepSize>
                <d2p1:ZOffset>0</d2p1:ZOffset>
              </d2p1:ZStackSettings>
            </d2p1:ChannelSequence>
            <d2p1:ChannelSequence>
              <d2p1:Capture>false</d2p1:Capture>
              <d2p1:CaptureZStack>false</d2p1:CaptureZStack>
              <d2p1:ChannelIndex>2</d2p1:ChannelIndex>
              <d2p1:ZStackSettings>
                <d2p1:NumberOfSteps>2</d2p1:NumberOfSteps>
                <d2p1:ProjectionMethod>Maximum</d2p1:ProjectionMethod>
                <d2p1:StepSize>0.33058916881571115</d2p1:StepSize>
                <d2p1:ZOffset>0</d2p1:ZOffset>
              </d2p1:ZStackSettings>
            </d2p1:ChannelSequence>
            <d2p1:ChannelSequence>
              <d2p1:Capture>false</d2p1:Capture>
              <d2p1:CaptureZStack>false</d2p1:CaptureZStack>
              <d2p1:ChannelIndex>3</d2p1:ChannelIndex>
              <d2p1:ZStackSettings>
                <d2p1:NumberOfSteps>2</d2p1:NumberOfSteps>
                <d2p1:ProjectionMethod>Maximum</d2p1:ProjectionMethod>
                <d2p1:StepSize>0.33058916881571115</d2p1:StepSize>
                <d2p1:ZOffset>0</d2p1:ZOffset>
              </d2p1:ZStackSettings>
            </d2p1:ChannelSequence>
          </d2p1:RunSequenceChannels>
          <d2p1:Runs>
            <d2p1:Run>
              <d2p1:IncubatorSettings>
                <d2p1:Co2Enabled>false</d2p1:Co2Enabled>
                <d2p1:Co2Percent>0</d2p1:Co2Percent>
                <d2p1:OxygenEnabled>false</d2p1:OxygenEnabled>
                <d2p1:OxygenPercent>0</d2p1:OxygenPercent>
                <d2p1:ShutdownMinutes>0</d2p1:ShutdownMinutes>
                <d2p1:ShutdownOption>ManualShutdown</d2p1:ShutdownOption>
                <d2p1:Temperature>0</d2p1:Temperature>
                <d2p1:UseHumidity>false</d2p1:UseHumidity>
                <d2p1:UseIncubator>false</d2p1:UseIncubator>
              </d2p1:IncubatorSettings>
              <d2p1:NumberOfIntervals>1</d2p1:NumberOfIntervals>
              <d2p1:NumberOfZstacksAcquired>0</d2p1:NumberOfZstacksAcquired>
              <d2p1:PreDelay>PT0S</d2p1:PreDelay>
              <d2p1:TotalDuration>PT0S</d2p1:TotalDuration>
              <d2p1:IntervalDuration>PT0S</d2p1:IntervalDuration>
            </d2p1:Run>
          </d2p1:Runs>
          <d2p1:UseIncubator>false</d2p1:UseIncubator>
          <d2p1:_protocolInstrumentSettings xmlns:d6p1="http://schemas.datacontract.org/2004/07/Thermo.Data.Admin.UserDefined">
            <d6p1:CameraModeValues>
              <d6p1:Binning>1</d6p1:Binning>
              <d6p1:SettingsValue xmlns:d8p1="http://schemas.datacontract.org/2004/07/System.Collections.ObjectModel" i:type="d8p1:ReadOnlyDictionaryOfstringdouble">
                <d8p1:m_dictionary xmlns:d9p1="http://schemas.microsoft.com/2003/10/Serialization/Arrays">
                  <d9p1:KeyValueOfstringdouble>
                    <d9p1:Key>WhiteBalanceRed</d9p1:Key>
                    <d9p1:Value>0</d9p1:Value>
                  </d9p1:KeyValueOfstringdouble>
                  <d9p1:KeyValueOfstringdouble>
                    <d9p1:Key>WhiteBalanceGreen</d9p1:Key>
                    <d9p1:Value>0</d9p1:Value>
                  </d9p1:KeyValueOfstringdouble>
                  <d9p1:KeyValueOfstringdouble>
                    <d9p1:Key>WhiteBalanceBlue</d9p1:Key>
                    <d9p1:Value>0</d9p1:Value>
                  </d9p1:KeyValueOfstringdouble>
                </d8p1:m_dictionary>
              </d6p1:SettingsValue>
            </d6p1:CameraModeValues>
            <d6p1:CameraSpecification xmlns:d7p1="http://schemas.datacontract.org/2004/07/Thermo.Automation.Camera">
              <d7p1:FactoryName>PointGreyResearch</d7p1:FactoryName>
              <d7p1:ModelName>Flea3 FL3-U3-13S2M</d7p1:ModelName>
            </d6p1:CameraSpecification>
            <d6p1:Objective>
              <d6p1:Manufacturer>Evos</d6p1:Manufacturer>
              <d6p1:PartNumber>AMEP4681</d6p1:PartNumber>
            </d6p1:Objective>
          </d2p1:_protocolInstrumentSettings>
        </d2p1:RunSequenceV2>
        <d2p1:RunSequenceV2>
          <d2p1:AreaSequencePattern>SerpentineHorizontal</d2p1:AreaSequencePattern>
          <d2p1:AutoFocusSettings>
            <d2p1:AutoFocusFirstTimepointOnly>true</d2p1:AutoFocusFirstTimepointOnly>
            <d2p1:AutoFocusUsage>Off</d2p1:AutoFocusUsage>
            <d2p1:ChannelToFocus>0</d2p1:ChannelToFocus>
            <d2p1:IntraWellAutoFocusFrequency>0</d2p1:IntraWellAutoFocusFrequency>
            <d2p1:SkipFieldWithAutoFocusFailure>true</d2p1:SkipFieldWithAutoFocusFailure>
            <d2p1:AutoFocusFrequency>OncePerArea</d2p1:AutoFocusFrequency>
          </d2p1:AutoFocusSettings>
          <d2p1:DefaultZPosition>0</d2p1:DefaultZPosition>
          <d2p1:DoStitching>false</d2p1:DoStitching>
          <d2p1:FieldSequencePattern>SpiralOutward</d2p1:FieldSequencePattern>
          <d2p1:LocationSequence>
            <d2p1:LocationSequenceType>CustomScanArea</d2p1:LocationSequenceType>
            <d2p1:ScanLocations>
              <d2p1:ScanLocation>
                <d2p1:CustomLocationShape>
                  <d2p1:CustomShape>Single</d2p1:CustomShape>
                  <d2p1:Extents xmlns:d10p1="http://schemas.datacontract.org/2004/07/System.Windows" />
                  <d2p1:Id>c6fc4046-bd3a-4f69-8d0f-3e9bcfdd5aa7</d2p1:Id>
                  <d2p1:ReferencePoint xmlns:d10p1="http://schemas.datacontract.org/2004/07/System.Windows">
                    <d10p1:_x>-5234.4409179899985</d10p1:_x>
                    <d10p1:_y>-1449.6732185892577</d10p1:_y>
                  </d2p1:ReferencePoint>
                </d2p1:CustomLocationShape>
                <d2p1:DefaultZLocation>1.4200000000000008</d2p1:DefaultZLocation>
                <d2p1:DefaultZLocationChannelIndex>0</d2p1:DefaultZLocationChannelIndex>
                <d2p1:FillDirection>FromCenter</d2p1:FillDirection>
                <d2p1:FillFraction>0.1</d2p1:FillFraction>
                <d2p1:LocationName i:nil="true" />
                <d2p1:LocationNumber>0</d2p1:LocationNumber>
                <d2p1:LocationType>Custom</d2p1:LocationType>
                <d2p1:NumberOfFieldColumns>0</d2p1:NumberOfFieldColumns>
                <d2p1:NumberOfFieldRows>0</d2p1:NumberOfFieldRows>
              </d2p1:ScanLocation>
              <d2p1:ScanLocation>
                <d2p1:CustomLocationShape>
                  <d2p1:CustomShape>Single</d2p1:CustomShape>
                  <d2p1:Extents xmlns:d10p1="http://schemas.datacontract.org/2004/07/System.Windows" />
                  <d2p1:Id>fd83d941-cb95-4599-8e9d-fc7eef45e879</d2p1:Id>
                  <d2p1:ReferencePoint xmlns:d10p1="http://schemas.datacontract.org/2004/07/System.Windows">
                    <d10p1:_x>-5234.4409179899985</d10p1:_x>
                    <d10p1:_y>-1449.6732185892577</d10p1:_y>
                  </d2p1:ReferencePoint>
                </d2p1:CustomLocationShape>
                <d2p1:DefaultZLocation>1.4200000000000008</d2p1:DefaultZLocation>
                <d2p1:DefaultZLocationChannelIndex>0</d2p1:DefaultZLocationChannelIndex>
                <d2p1:FillDirection>FromCenter</d2p1:FillDirection>
                <d2p1:FillFraction>0.1</d2p1:FillFraction>
                <d2p1:LocationName i:nil="true" />
                <d2p1:LocationNumber>0</d2p1:LocationNumber>
                <d2p1:LocationType>Custom</d2p1:LocationType>
                <d2p1:NumberOfFieldColumns>0</d2p1:NumberOfFieldColumns>
                <d2p1:NumberOfFieldRows>0</d2p1:NumberOfFieldRows>
              </d2p1:ScanLocation>
              <d2p1:ScanLocation>
                <d2p1:CustomLocationShape>
                  <d2p1:CustomShape>Single</d2p1:CustomShape>
                  <d2p1:Extents xmlns:d10p1="http://schemas.datacontract.org/2004/07/System.Windows" />
                  <d2p1:Id>d8ad6d52-018a-4517-a016-809fa2504733</d2p1:Id>
                  <d2p1:ReferencePoint xmlns:d10p1="http://schemas.datacontract.org/2004/07/System.Windows">
                    <d10p1:_x>-4534.05851412984</d10p1:_x>
                    <d10p1:_y>2457.8162469515282</d10p1:_y>
                  </d2p1:ReferencePoint>
                </d2p1:CustomLocationShape>
                <d2p1:DefaultZLocation>1.42</d2p1:DefaultZLocation>
                <d2p1:DefaultZLocationChannelIndex>0</d2p1:DefaultZLocationChannelIndex>
                <d2p1:FillDirection>FromCenter</d2p1:FillDirection>
                <d2p1:FillFraction>0.1</d2p1:FillFraction>
                <d2p1:LocationName i:nil="true" />
                <d2p1:LocationNumber>0</d2p1:LocationNumber>
                <d2p1:LocationType>Custom</d2p1:LocationType>
                <d2p1:NumberOfFieldColumns>0</d2p1:NumberOfFieldColumns>
                <d2p1:NumberOfFieldRows>0</d2p1:NumberOfFieldRows>
              </d2p1:ScanLocation>
              <d2p1:ScanLocation>
                <d2p1:CustomLocationShape>
                  <d2p1:CustomShape>Single</d2p1:CustomShape>
                  <d2p1:Extents xmlns:d10p1="http://schemas.datacontract.org/2004/07/System.Windows" />
                  <d2p1:Id>61d3452c-4f6c-47b2-8542-dfb52489e4e8</d2p1:Id>
                  <d2p1:ReferencePoint xmlns:d10p1="http://schemas.datacontract.org/2004/07/System.Windows">
                    <d10p1:_x>-4534.05851412984</d10p1:_x>
                    <d10p1:_y>2457.8162469515282</d10p1:_y>
                  </d2p1:ReferencePoint>
                </d2p1:CustomLocationShape>
                <d2p1:DefaultZLocation>1.42</d2p1:DefaultZLocation>
                <d2p1:DefaultZLocationChannelIndex>0</d2p1:DefaultZLocationChannelIndex>
                <d2p1:FillDirection>FromCenter</d2p1:FillDirection>
                <d2p1:FillFraction>0.1</d2p1:FillFraction>
                <d2p1:LocationName i:nil="true" />
                <d2p1:LocationNumber>0</d2p1:LocationNumber>
                <d2p1:LocationType>Custom</d2p1:LocationType>
                <d2p1:NumberOfFieldColumns>0</d2p1:NumberOfFieldColumns>
                <d2p1:NumberOfFieldRows>0</d2p1:NumberOfFieldRows>
              </d2p1:ScanLocation>
              <d2p1:ScanLocation>
                <d2p1:CustomLocationShape>
                  <d2p1:CustomShape>Single</d2p1:CustomShape>
                  <d2p1:Extents xmlns:d10p1="http://schemas.datacontract.org/2004/07/System.Windows" />
                  <d2p1:Id>bc6b0e11-8171-4b81-a403-cc5684e967d3</d2p1:Id>
                  <d2p1:ReferencePoint xmlns:d10p1="http://schemas.datacontract.org/2004/07/System.Windows">
                    <d10p1:_x>5867.5858196586987</d10p1:_x>
                    <d10p1:_y>2678.2162034185085</d10p1:_y>
                  </d2p1:ReferencePoint>
                </d2p1:CustomLocationShape>
                <d2p1:DefaultZLocation>-33.79</d2p1:DefaultZLocation>
                <d2p1:DefaultZLocationChannelIndex>0</d2p1:DefaultZLocationChannelIndex>
                <d2p1:FillDirection>FromCenter</d2p1:FillDirection>
                <d2p1:FillFraction>0.1</d2p1:FillFraction>
                <d2p1:LocationName i:nil="true" />
                <d2p1:LocationNumber>0</d2p1:LocationNumber>
                <d2p1:LocationType>Custom</d2p1:LocationType>
                <d2p1:NumberOfFieldColumns>0</d2p1:NumberOfFieldColumns>
                <d2p1:NumberOfFieldRows>0</d2p1:NumberOfFieldRows>
              </d2p1:ScanLocation>
              <d2p1:ScanLocation>
                <d2p1:CustomLocationShape>
                  <d2p1:CustomShape>Single</d2p1:CustomShape>
                  <d2p1:Extents xmlns:d10p1="http://schemas.datacontract.org/2004/07/System.Windows" />
                  <d2p1:Id>336d74f5-9e82-4444-8a71-85ee4589325e</d2p1:Id>
                  <d2p1:ReferencePoint xmlns:d10p1="http://schemas.datacontract.org/2004/07/System.Windows">
                    <d10p1:_x>5867.5858196586987</d10p1:_x>
                    <d10p1:_y>2678.2162034185085</d10p1:_y>
                  </d2p1:ReferencePoint>
                </d2p1:CustomLocationShape>
                <d2p1:DefaultZLocation>-33.79</d2p1:DefaultZLocation>
                <d2p1:DefaultZLocationChannelIndex>0</d2p1:DefaultZLocationChannelIndex>
                <d2p1:FillDirection>FromCenter</d2p1:FillDirection>
                <d2p1:FillFraction>0.1</d2p1:FillFraction>
                <d2p1:LocationName i:nil="true" />
                <d2p1:LocationNumber>0</d2p1:LocationNumber>
                <d2p1:LocationType>Custom</d2p1:LocationType>
                <d2p1:NumberOfFieldColumns>0</d2p1:NumberOfFieldColumns>
                <d2p1:NumberOfFieldRows>0</d2p1:NumberOfFieldRows>
              </d2p1:ScanLocation>
              <d2p1:ScanLocation>
                <d2p1:CustomLocationShape>
                  <d2p1:CustomShape>Single</d2p1:CustomShape>
                  <d2p1:Extents xmlns:d10p1="http://schemas.datacontract.org/2004/07/System.Windows" />
                  <d2p1:Id>86ee1b80-ed7a-4405-8179-d92f5cd491d2</d2p1:Id>
                  <d2p1:ReferencePoint xmlns:d10p1="http://schemas.datacontract.org/2004/07/System.Windows">
                    <d10p1:_x>17839.563826896494</d10p1:_x>
                    <d10p1:_y>-3684.8075885668031</d10p1:_y>
                  </d2p1:ReferencePoint>
                </d2p1:CustomLocationShape>
                <d2p1:DefaultZLocation>-42.25</d2p1:DefaultZLocation>
                <d2p1:DefaultZLocationChannelIndex>0</d2p1:DefaultZLocationChannelIndex>
                <d2p1:FillDirection>FromCenter</d2p1:FillDirection>
                <d2p1:FillFraction>0.1</d2p1:FillFraction>
                <d2p1:LocationName i:nil="true" />
                <d2p1:LocationNumber>0</d2p1:LocationNumber>
                <d2p1:LocationType>Custom</d2p1:LocationType>
                <d2p1:NumberOfFieldColumns>0</d2p1:NumberOfFieldColumns>
                <d2p1:NumberOfFieldRows>0</d2p1:NumberOfFieldRows>
              </d2p1:ScanLocation>
              <d2p1:ScanLocation>
                <d2p1:CustomLocationShape>
                  <d2p1:CustomShape>Single</d2p1:CustomShape>
                  <d2p1:Extents xmlns:d10p1="http://schemas.datacontract.org/2004/07/System.Windows" />
                  <d2p1:Id>707e8d75-367f-4eb9-a796-132a7ba650a3</d2p1:Id>
                  <d2p1:ReferencePoint xmlns:d10p1="http://schemas.datacontract.org/2004/07/System.Windows">
                    <d10p1:_x>17839.563826896494</d10p1:_x>
                    <d10p1:_y>-3684.8075885668031</d10p1:_y>
                  </d2p1:ReferencePoint>
                </d2p1:CustomLocationShape>
                <d2p1:DefaultZLocation>-42.25</d2p1:DefaultZLocation>
                <d2p1:DefaultZLocationChannelIndex>0</d2p1:DefaultZLocationChannelIndex>
                <d2p1:FillDirection>FromCenter</d2p1:FillDirection>
                <d2p1:FillFraction>0.1</d2p1:FillFraction>
                <d2p1:LocationName i:nil="true" />
                <d2p1:LocationNumber>0</d2p1:LocationNumber>
                <d2p1:LocationType>Custom</d2p1:LocationType>
                <d2p1:NumberOfFieldColumns>0</d2p1:NumberOfFieldColumns>
                <d2p1:NumberOfFieldRows>0</d2p1:NumberOfFieldRows>
              </d2p1:ScanLocation>
              <d2p1:ScanLocation>
                <d2p1:CustomLocationShape>
                  <d2p1:CustomShape>Single</d2p1:CustomShape>
                  <d2p1:Extents xmlns:d10p1="http://schemas.datacontract.org/2004/07/System.Windows" />
                  <d2p1:Id>7f658e75-3a0b-428c-981d-2b154e0fbe25</d2p1:Id>
                  <d2p1:ReferencePoint xmlns:d10p1="http://schemas.datacontract.org/2004/07/System.Windows">
                    <d10p1:_x>-8456.45703400724</d10p1:_x>
                    <d10p1:_y>1730.8812336291203</d10p1:_y>
                  </d2p1:ReferencePoint>
                </d2p1:CustomLocationShape>
                <d2p1:DefaultZLocation>-21.15</d2p1:DefaultZLocation>
                <d2p1:DefaultZLocationChannelIndex>0</d2p1:DefaultZLocationChannelIndex>
                <d2p1:FillDirection>FromCenter</d2p1:FillDirection>
                <d2p1:FillFraction>0.1</d2p1:FillFraction>
                <d2p1:LocationName i:nil="true" />
                <d2p1:LocationNumber>0</d2p1:LocationNumber>
                <d2p1:LocationType>Custom</d2p1:LocationType>
                <d2p1:NumberOfFieldColumns>0</d2p1:NumberOfFieldColumns>
                <d2p1:NumberOfFieldRows>0</d2p1:NumberOfFieldRows>
              </d2p1:ScanLocation>
              <d2p1:ScanLocation>
                <d2p1:CustomLocationShape>
                  <d2p1:CustomShape>Single</d2p1:CustomShape>
                  <d2p1:Extents xmlns:d10p1="http://schemas.datacontract.org/2004/07/System.Windows" />
                  <d2p1:Id>73274d20-93b6-4ad5-9a15-64fceedcb002</d2p1:Id>
                  <d2p1:ReferencePoint xmlns:d10p1="http://schemas.datacontract.org/2004/07/System.Windows">
                    <d10p1:_x>-8456.45703400724</d10p1:_x>
                    <d10p1:_y>1730.8812336291203</d10p1:_y>
                  </d2p1:ReferencePoint>
                </d2p1:CustomLocationShape>
                <d2p1:DefaultZLocation>-21.15</d2p1:DefaultZLocation>
                <d2p1:DefaultZLocationChannelIndex>0</d2p1:DefaultZLocationChannelIndex>
                <d2p1:FillDirection>FromCenter</d2p1:FillDirection>
                <d2p1:FillFraction>0.1</d2p1:FillFraction>
                <d2p1:LocationName i:nil="true" />
                <d2p1:LocationNumber>0</d2p1:LocationNumber>
                <d2p1:LocationType>Custom</d2p1:LocationType>
                <d2p1:NumberOfFieldColumns>0</d2p1:NumberOfFieldColumns>
                <d2p1:NumberOfFieldRows>0</d2p1:NumberOfFieldRows>
              </d2p1:ScanLocation>
              <d2p1:ScanLocation>
                <d2p1:CustomLocationShape>
                  <d2p1:CustomShape>Single</d2p1:CustomShape>
                  <d2p1:Extents xmlns:d10p1="http://schemas.datacontract.org/2004/07/System.Windows" />
                  <d2p1:Id>32c95f68-6445-44a2-889a-e7465ddc4458</d2p1:Id>
                  <d2p1:ReferencePoint xmlns:d10p1="http://schemas.datacontract.org/2004/07/System.Windows">
                    <d10p1:_x>-8550.37198932103</d10p1:_x>
                    <d10p1:_y>-1189.4511291106226</d10p1:_y>
                  </d2p1:ReferencePoint>
                </d2p1:CustomLocationShape>
                <d2p1:DefaultZLocation>7.0200000000000005</d2p1:DefaultZLocation>
                <d2p1:DefaultZLocationChannelIndex>0</d2p1:DefaultZLocationChannelIndex>
                <d2p1:FillDirection>FromCenter</d2p1:FillDirection>
                <d2p1:FillFraction>0.1</d2p1:FillFraction>
                <d2p1:LocationName i:nil="true" />
                <d2p1:LocationNumber>0</d2p1:LocationNumber>
                <d2p1:LocationType>Custom</d2p1:LocationType>
                <d2p1:NumberOfFieldColumns>0</d2p1:NumberOfFieldColumns>
                <d2p1:NumberOfFieldRows>0</d2p1:NumberOfFieldRows>
              </d2p1:ScanLocation>
              <d2p1:ScanLocation>
                <d2p1:CustomLocationShape>
                  <d2p1:CustomShape>Single</d2p1:CustomShape>
                  <d2p1:Extents xmlns:d10p1="http://schemas.datacontract.org/2004/07/System.Windows" />
                  <d2p1:Id>feb18df6-cd03-47cf-800c-fe54a8a11419</d2p1:Id>
                  <d2p1:ReferencePoint xmlns:d10p1="http://schemas.datacontract.org/2004/07/System.Windows">
                    <d10p1:_x>-8550.37198932103</d10p1:_x>
                    <d10p1:_y>-1189.4511291106226</d10p1:_y>
                  </d2p1:ReferencePoint>
                </d2p1:CustomLocationShape>
                <d2p1:DefaultZLocation>7.0200000000000005</d2p1:DefaultZLocation>
                <d2p1:DefaultZLocationChannelIndex>0</d2p1:DefaultZLocationChannelIndex>
                <d2p1:FillDirection>FromCenter</d2p1:FillDirection>
                <d2p1:FillFraction>0.1</d2p1:FillFraction>
                <d2p1:LocationName i:nil="true" />
                <d2p1:LocationNumber>0</d2p1:LocationNumber>
                <d2p1:LocationType>Custom</d2p1:LocationType>
                <d2p1:NumberOfFieldColumns>0</d2p1:NumberOfFieldColumns>
                <d2p1:NumberOfFieldRows>0</d2p1:NumberOfFieldRows>
              </d2p1:ScanLocation>
              <d2p1:ScanLocation>
                <d2p1:CustomLocationShape>
                  <d2p1:CustomShape>Single</d2p1:CustomShape>
                  <d2p1:Extents xmlns:d10p1="http://schemas.datacontract.org/2004/07/System.Windows" />
                  <d2p1:Id>13d06a23-a90b-4cc5-a55c-61fc3a1885b2</d2p1:Id>
                  <d2p1:ReferencePoint xmlns:d10p1="http://schemas.datacontract.org/2004/07/System.Windows">
                    <d10p1:_x>9997.37449677997</d10p1:_x>
                    <d10p1:_y>-1118.9039803639639</d10p1:_y>
                  </d2p1:ReferencePoint>
                </d2p1:CustomLocationShape>
                <d2p1:DefaultZLocation>-42.269999999999996</d2p1:DefaultZLocation>
                <d2p1:DefaultZLocationChannelIndex>0</d2p1:DefaultZLocationChannelIndex>
                <d2p1:FillDirection>FromCenter</d2p1:FillDirection>
                <d2p1:FillFraction>0.1</d2p1:FillFraction>
                <d2p1:LocationName i:nil="true" />
                <d2p1:LocationNumber>0</d2p1:LocationNumber>
                <d2p1:LocationType>Custom</d2p1:LocationType>
                <d2p1:NumberOfFieldColumns>0</d2p1:NumberOfFieldColumns>
                <d2p1:NumberOfFieldRows>0</d2p1:NumberOfFieldRows>
              </d2p1:ScanLocation>
              <d2p1:ScanLocation>
                <d2p1:CustomLocationShape>
                  <d2p1:CustomShape>Single</d2p1:CustomShape>
                  <d2p1:Extents xmlns:d10p1="http://schemas.datacontract.org/2004/07/System.Windows" />
                  <d2p1:Id>b9665692-433d-494e-a550-606d5e7727ac</d2p1:Id>
                  <d2p1:ReferencePoint xmlns:d10p1="http://schemas.datacontract.org/2004/07/System.Windows">
                    <d10p1:_x>9997.37449677997</d10p1:_x>
                    <d10p1:_y>-1118.9039803639639</d10p1:_y>
                  </d2p1:ReferencePoint>
                </d2p1:CustomLocationShape>
                <d2p1:DefaultZLocation>-42.269999999999996</d2p1:DefaultZLocation>
                <d2p1:DefaultZLocationChannelIndex>0</d2p1:DefaultZLocationChannelIndex>
                <d2p1:FillDirection>FromCenter</d2p1:FillDirection>
                <d2p1:FillFraction>0.1</d2p1:FillFraction>
                <d2p1:LocationName i:nil="true" />
                <d2p1:LocationNumber>0</d2p1:LocationNumber>
                <d2p1:LocationType>Custom</d2p1:LocationType>
                <d2p1:NumberOfFieldColumns>0</d2p1:NumberOfFieldColumns>
                <d2p1:NumberOfFieldRows>0</d2p1:NumberOfFieldRows>
              </d2p1:ScanLocation>
              <d2p1:ScanLocation>
                <d2p1:CustomLocationShape>
                  <d2p1:CustomShape>Single</d2p1:CustomShape>
                  <d2p1:Extents xmlns:d10p1="http://schemas.datacontract.org/2004/07/System.Windows" />
                  <d2p1:Id>963a9286-a8b9-4943-ab1f-02e3de95bf68</d2p1:Id>
                  <d2p1:ReferencePoint xmlns:d10p1="http://schemas.datacontract.org/2004/07/System.Windows">
                    <d10p1:_x>10080.673558460594</d10p1:_x>
                    <d10p1:_y>-3289.1602850950849</d10p1:_y>
                  </d2p1:ReferencePoint>
                </d2p1:CustomLocationShape>
                <d2p1:DefaultZLocation>-21.15</d2p1:DefaultZLocation>
                <d2p1:DefaultZLocationChannelIndex>0</d2p1:DefaultZLocationChannelIndex>
                <d2p1:FillDirection>FromCenter</d2p1:FillDirection>
                <d2p1:FillFraction>0.1</d2p1:FillFraction>
                <d2p1:LocationName i:nil="true" />
                <d2p1:LocationNumber>0</d2p1:LocationNumber>
                <d2p1:LocationType>Custom</d2p1:LocationType>
                <d2p1:NumberOfFieldColumns>0</d2p1:NumberOfFieldColumns>
                <d2p1:NumberOfFieldRows>0</d2p1:NumberOfFieldRows>
              </d2p1:ScanLocation>
              <d2p1:ScanLocation>
                <d2p1:CustomLocationShape>
                  <d2p1:CustomShape>Single</d2p1:CustomShape>
                  <d2p1:Extents xmlns:d10p1="http://schemas.datacontract.org/2004/07/System.Windows" />
                  <d2p1:Id>570adb0d-1772-47bd-88a1-a12919cc1087</d2p1:Id>
                  <d2p1:ReferencePoint xmlns:d10p1="http://schemas.datacontract.org/2004/07/System.Windows">
                    <d10p1:_x>10080.673558460594</d10p1:_x>
                    <d10p1:_y>-3289.1602850950849</d10p1:_y>
                  </d2p1:ReferencePoint>
                </d2p1:CustomLocationShape>
                <d2p1:DefaultZLocation>-21.15</d2p1:DefaultZLocation>
                <d2p1:DefaultZLocationChannelIndex>0</d2p1:DefaultZLocationChannelIndex>
                <d2p1:FillDirection>FromCenter</d2p1:FillDirection>
                <d2p1:FillFraction>0.1</d2p1:FillFraction>
                <d2p1:LocationName i:nil="true" />
                <d2p1:LocationNumber>0</d2p1:LocationNumber>
                <d2p1:LocationType>Custom</d2p1:LocationType>
                <d2p1:NumberOfFieldColumns>0</d2p1:NumberOfFieldColumns>
                <d2p1:NumberOfFieldRows>0</d2p1:NumberOfFieldRows>
              </d2p1:ScanLocation>
              <d2p1:ScanLocation>
                <d2p1:CustomLocationShape>
                  <d2p1:CustomShape>Single</d2p1:CustomShape>
                  <d2p1:Extents xmlns:d10p1="http://schemas.datacontract.org/2004/07/System.Windows" />
                  <d2p1:Id>c63bb5ad-4e1f-4350-90b7-a0ac80fd2da2</d2p1:Id>
                  <d2p1:ReferencePoint xmlns:d10p1="http://schemas.datacontract.org/2004/07/System.Windows">
                    <d10p1:_x>23199.334825743306</d10p1:_x>
                    <d10p1:_y>-2825.7826018892124</d10p1:_y>
                  </d2p1:ReferencePoint>
                </d2p1:CustomLocationShape>
                <d2p1:DefaultZLocation>-70.429999999999993</d2p1:DefaultZLocation>
                <d2p1:DefaultZLocationChannelIndex>0</d2p1:DefaultZLocationChannelIndex>
                <d2p1:FillDirection>FromCenter</d2p1:FillDirection>
                <d2p1:FillFraction>0.1</d2p1:FillFraction>
                <d2p1:LocationName i:nil="true" />
                <d2p1:LocationNumber>0</d2p1:LocationNumber>
                <d2p1:LocationType>Custom</d2p1:LocationType>
                <d2p1:NumberOfFieldColumns>0</d2p1:NumberOfFieldColumns>
                <d2p1:NumberOfFieldRows>0</d2p1:NumberOfFieldRows>
              </d2p1:ScanLocation>
              <d2p1:ScanLocation>
                <d2p1:CustomLocationShape>
                  <d2p1:CustomShape>Single</d2p1:CustomShape>
                  <d2p1:Extents xmlns:d10p1="http://schemas.datacontract.org/2004/07/System.Windows" />
                  <d2p1:Id>be7fbd43-86d3-474d-aeaa-fca8c7666160</d2p1:Id>
                  <d2p1:ReferencePoint xmlns:d10p1="http://schemas.datacontract.org/2004/07/System.Windows">
                    <d10p1:_x>23199.334825743306</d10p1:_x>
                    <d10p1:_y>-2825.7826018892124</d10p1:_y>
                  </d2p1:ReferencePoint>
                </d2p1:CustomLocationShape>
                <d2p1:DefaultZLocation>-70.429999999999993</d2p1:DefaultZLocation>
                <d2p1:DefaultZLocationChannelIndex>0</d2p1:DefaultZLocationChannelIndex>
                <d2p1:FillDirection>FromCenter</d2p1:FillDirection>
                <d2p1:FillFraction>0.1</d2p1:FillFraction>
                <d2p1:LocationName i:nil="true" />
                <d2p1:LocationNumber>0</d2p1:LocationNumber>
                <d2p1:LocationType>Custom</d2p1:LocationType>
                <d2p1:NumberOfFieldColumns>0</d2p1:NumberOfFieldColumns>
                <d2p1:NumberOfFieldRows>0</d2p1:NumberOfFieldRows>
              </d2p1:ScanLocation>
              <d2p1:ScanLocation>
                <d2p1:CustomLocationShape>
                  <d2p1:CustomShape>Single</d2p1:CustomShape>
                  <d2p1:Extents xmlns:d10p1="http://schemas.datacontract.org/2004/07/System.Windows" />
                  <d2p1:Id>bb2d777f-963e-4a94-bb3e-2441667922ae</d2p1:Id>
                  <d2p1:ReferencePoint xmlns:d10p1="http://schemas.datacontract.org/2004/07/System.Windows">
                    <d10p1:_x>27055.132586258609</d10p1:_x>
                    <d10p1:_y>-3625.0591291106225</d10p1:_y>
                  </d2p1:ReferencePoint>
                </d2p1:CustomLocationShape>
                <d2p1:DefaultZLocation>-77.47999999999999</d2p1:DefaultZLocation>
                <d2p1:DefaultZLocationChannelIndex>0</d2p1:DefaultZLocationChannelIndex>
                <d2p1:FillDirection>FromCenter</d2p1:FillDirection>
                <d2p1:FillFraction>0.1</d2p1:FillFraction>
                <d2p1:LocationName i:nil="true" />
                <d2p1:LocationNumber>0</d2p1:LocationNumber>
                <d2p1:LocationType>Custom</d2p1:LocationType>
                <d2p1:NumberOfFieldColumns>0</d2p1:NumberOfFieldColumns>
                <d2p1:NumberOfFieldRows>0</d2p1:NumberOfFieldRows>
              </d2p1:ScanLocation>
              <d2p1:ScanLocation>
                <d2p1:CustomLocationShape>
                  <d2p1:CustomShape>Single</d2p1:CustomShape>
                  <d2p1:Extents xmlns:d10p1="http://schemas.datacontract.org/2004/07/System.Windows" />
                  <d2p1:Id>0a524094-8ccd-4973-897f-f1a00406735c</d2p1:Id>
                  <d2p1:ReferencePoint xmlns:d10p1="http://schemas.datacontract.org/2004/07/System.Windows">
                    <d10p1:_x>27055.132586258609</d10p1:_x>
                    <d10p1:_y>-3625.0591291106225</d10p1:_y>
                  </d2p1:ReferencePoint>
                </d2p1:CustomLocationShape>
                <d2p1:DefaultZLocation>-77.47999999999999</d2p1:DefaultZLocation>
                <d2p1:DefaultZLocationChannelIndex>0</d2p1:DefaultZLocationChannelIndex>
                <d2p1:FillDirection>FromCenter</d2p1:FillDirection>
                <d2p1:FillFraction>0.1</d2p1:FillFraction>
                <d2p1:LocationName i:nil="true" />
                <d2p1:LocationNumber>0</d2p1:LocationNumber>
                <d2p1:LocationType>Custom</d2p1:LocationType>
                <d2p1:NumberOfFieldColumns>0</d2p1:NumberOfFieldColumns>
                <d2p1:NumberOfFieldRows>0</d2p1:NumberOfFieldRows>
              </d2p1:ScanLocation>
              <d2p1:ScanLocation>
                <d2p1:CustomLocationShape>
                  <d2p1:CustomShape>Single</d2p1:CustomShape>
                  <d2p1:Extents xmlns:d10p1="http://schemas.datacontract.org/2004/07/System.Windows" />
                  <d2p1:Id>a7bc52e2-01f6-4448-bf99-c49e4adc144c</d2p1:Id>
                  <d2p1:ReferencePoint xmlns:d10p1="http://schemas.datacontract.org/2004/07/System.Windows">
                    <d10p1:_x>-9331.1730630646562</d10p1:_x>
                    <d10p1:_y>-2615.785339537912</d10p1:_y>
                  </d2p1:ReferencePoint>
                </d2p1:CustomLocationShape>
                <d2p1:DefaultZLocation>-7.1</d2p1:DefaultZLocation>
                <d2p1:DefaultZLocationChannelIndex>0</d2p1:DefaultZLocationChannelIndex>
                <d2p1:FillDirection>FromCenter</d2p1:FillDirection>
                <d2p1:FillFraction>0.1</d2p1:FillFraction>
                <d2p1:LocationName i:nil="true" />
                <d2p1:LocationNumber>0</d2p1:LocationNumber>
                <d2p1:LocationType>Custom</d2p1:LocationType>
                <d2p1:NumberOfFieldColumns>0</d2p1:NumberOfFieldColumns>
                <d2p1:NumberOfFieldRows>0</d2p1:NumberOfFieldRows>
              </d2p1:ScanLocation>
              <d2p1:ScanLocation>
                <d2p1:CustomLocationShape>
                  <d2p1:CustomShape>Single</d2p1:CustomShape>
                  <d2p1:Extents xmlns:d10p1="http://schemas.datacontract.org/2004/07/System.Windows" />
                  <d2p1:Id>3b7b720a-eca7-4f6f-80c8-912f13e8f9d6</d2p1:Id>
                  <d2p1:ReferencePoint xmlns:d10p1="http://schemas.datacontract.org/2004/07/System.Windows">
                    <d10p1:_x>-9331.1730630646562</d10p1:_x>
                    <d10p1:_y>-2615.785339537912</d10p1:_y>
                  </d2p1:ReferencePoint>
                </d2p1:CustomLocationShape>
                <d2p1:DefaultZLocation>-7.1</d2p1:DefaultZLocation>
                <d2p1:DefaultZLocationChannelIndex>0</d2p1:DefaultZLocationChannelIndex>
                <d2p1:FillDirection>FromCenter</d2p1:FillDirection>
                <d2p1:FillFraction>0.1</d2p1:FillFraction>
                <d2p1:LocationName i:nil="true" />
                <d2p1:LocationNumber>0</d2p1:LocationNumber>
                <d2p1:LocationType>Custom</d2p1:LocationType>
                <d2p1:NumberOfFieldColumns>0</d2p1:NumberOfFieldColumns>
                <d2p1:NumberOfFieldRows>0</d2p1:NumberOfFieldRows>
              </d2p1:ScanLocation>
              <d2p1:ScanLocation>
                <d2p1:CustomLocationShape>
                  <d2p1:CustomShape>Single</d2p1:CustomShape>
                  <d2p1:Extents xmlns:d10p1="http://schemas.datacontract.org/2004/07/System.Windows" />
                  <d2p1:Id>90e25b1a-68e4-4de5-b842-ced524fe1d7c</d2p1:Id>
                  <d2p1:ReferencePoint xmlns:d10p1="http://schemas.datacontract.org/2004/07/System.Windows">
                    <d10p1:_x>-10283.991017119035</d10p1:_x>
                    <d10p1:_y>-465.59163209982097</d10p1:_y>
                  </d2p1:ReferencePoint>
                </d2p1:CustomLocationShape>
                <d2p1:DefaultZLocation>-5.706</d2p1:DefaultZLocation>
                <d2p1:DefaultZLocationChannelIndex>0</d2p1:DefaultZLocationChannelIndex>
                <d2p1:FillDirection>FromCenter</d2p1:FillDirection>
                <d2p1:FillFraction>0.1</d2p1:FillFraction>
                <d2p1:LocationName i:nil="true" />
                <d2p1:LocationNumber>0</d2p1:LocationNumber>
                <d2p1:LocationType>Custom</d2p1:LocationType>
                <d2p1:NumberOfFieldColumns>0</d2p1:NumberOfFieldColumns>
                <d2p1:NumberOfFieldRows>0</d2p1:NumberOfFieldRows>
              </d2p1:ScanLocation>
              <d2p1:ScanLocation>
                <d2p1:CustomLocationShape>
                  <d2p1:CustomShape>Single</d2p1:CustomShape>
                  <d2p1:Extents xmlns:d10p1="http://schemas.datacontract.org/2004/07/System.Windows" />
                  <d2p1:Id>004a7374-512f-4a07-9ff4-290c1a1b3c72</d2p1:Id>
                  <d2p1:ReferencePoint xmlns:d10p1="http://schemas.datacontract.org/2004/07/System.Windows">
                    <d10p1:_x>-10283.991017119035</d10p1:_x>
                    <d10p1:_y>-465.59163209982097</d10p1:_y>
                  </d2p1:ReferencePoint>
                </d2p1:CustomLocationShape>
                <d2p1:DefaultZLocation>-5.706</d2p1:DefaultZLocation>
                <d2p1:DefaultZLocationChannelIndex>0</d2p1:DefaultZLocationChannelIndex>
                <d2p1:FillDirection>FromCenter</d2p1:FillDirection>
                <d2p1:FillFraction>0.1</d2p1:FillFraction>
                <d2p1:LocationName i:nil="true" />
                <d2p1:LocationNumber>0</d2p1:LocationNumber>
                <d2p1:LocationType>Custom</d2p1:LocationType>
                <d2p1:NumberOfFieldColumns>0</d2p1:NumberOfFieldColumns>
                <d2p1:NumberOfFieldRows>0</d2p1:NumberOfFieldRows>
              </d2p1:ScanLocation>
              <d2p1:ScanLocation>
                <d2p1:CustomLocationShape>
                  <d2p1:CustomShape>Single</d2p1:CustomShape>
                  <d2p1:Extents xmlns:d10p1="http://schemas.datacontract.org/2004/07/System.Windows" />
                  <d2p1:Id>c5454397-b646-44b7-a8a8-c2ff1aa51ee1</d2p1:Id>
                  <d2p1:ReferencePoint xmlns:d10p1="http://schemas.datacontract.org/2004/07/System.Windows">
                    <d10p1:_x>8711.1778728421214</d10p1:_x>
                    <d10p1:_y>853.35185515436933</d10p1:_y>
                  </d2p1:ReferencePoint>
                </d2p1:CustomLocationShape>
                <d2p1:DefaultZLocation>-52.944</d2p1:DefaultZLocation>
                <d2p1:DefaultZLocationChannelIndex>0</d2p1:DefaultZLocationChannelIndex>
                <d2p1:FillDirection>FromCenter</d2p1:FillDirection>
                <d2p1:FillFraction>0.1</d2p1:FillFraction>
                <d2p1:LocationName i:nil="true" />
                <d2p1:LocationNumber>0</d2p1:LocationNumber>
                <d2p1:LocationType>Custom</d2p1:LocationType>
                <d2p1:NumberOfFieldColumns>0</d2p1:NumberOfFieldColumns>
                <d2p1:NumberOfFieldRows>0</d2p1:NumberOfFieldRows>
              </d2p1:ScanLocation>
              <d2p1:ScanLocation>
                <d2p1:CustomLocationShape>
                  <d2p1:CustomShape>Single</d2p1:CustomShape>
                  <d2p1:Extents xmlns:d10p1="http://schemas.datacontract.org/2004/07/System.Windows" />
                  <d2p1:Id>58996f4b-6097-4501-9a70-ff365e9b2420</d2p1:Id>
                  <d2p1:ReferencePoint xmlns:d10p1="http://schemas.datacontract.org/2004/07/System.Windows">
                    <d10p1:_x>8711.1778728421214</d10p1:_x>
                    <d10p1:_y>853.35185515436933</d10p1:_y>
                  </d2p1:ReferencePoint>
                </d2p1:CustomLocationShape>
                <d2p1:DefaultZLocation>-52.944</d2p1:DefaultZLocation>
                <d2p1:DefaultZLocationChannelIndex>0</d2p1:DefaultZLocationChannelIndex>
                <d2p1:FillDirection>FromCenter</d2p1:FillDirection>
                <d2p1:FillFraction>0.1</d2p1:FillFraction>
                <d2p1:LocationName i:nil="true" />
                <d2p1:LocationNumber>0</d2p1:LocationNumber>
                <d2p1:LocationType>Custom</d2p1:LocationType>
                <d2p1:NumberOfFieldColumns>0</d2p1:NumberOfFieldColumns>
                <d2p1:NumberOfFieldRows>0</d2p1:NumberOfFieldRows>
              </d2p1:ScanLocation>
              <d2p1:ScanLocation>
                <d2p1:CustomLocationShape>
                  <d2p1:CustomShape>Single</d2p1:CustomShape>
                  <d2p1:Extents xmlns:d10p1="http://schemas.datacontract.org/2004/07/System.Windows" />
                  <d2p1:Id>70560a23-fcb2-4ee9-9863-2164a355f2e4</d2p1:Id>
                  <d2p1:ReferencePoint xmlns:d10p1="http://schemas.datacontract.org/2004/07/System.Windows">
                    <d10p1:_x>7512.7717833634815</d10p1:_x>
                    <d10p1:_y>-1422.5701520834325</d10p1:_y>
                  </d2p1:ReferencePoint>
                </d2p1:CustomLocationShape>
                <d2p1:DefaultZLocation>-50.15</d2p1:DefaultZLocation>
                <d2p1:DefaultZLocationChannelIndex>0</d2p1:DefaultZLocationChannelIndex>
                <d2p1:FillDirection>FromCenter</d2p1:FillDirection>
                <d2p1:FillFraction>0.1</d2p1:FillFraction>
                <d2p1:LocationName i:nil="true" />
                <d2p1:LocationNumber>0</d2p1:LocationNumber>
                <d2p1:LocationType>Custom</d2p1:LocationType>
                <d2p1:NumberOfFieldColumns>0</d2p1:NumberOfFieldColumns>
                <d2p1:NumberOfFieldRows>0</d2p1:NumberOfFieldRows>
              </d2p1:ScanLocation>
              <d2p1:ScanLocation>
                <d2p1:CustomLocationShape>
                  <d2p1:CustomShape>Single</d2p1:CustomShape>
                  <d2p1:Extents xmlns:d10p1="http://schemas.datacontract.org/2004/07/System.Windows" />
                  <d2p1:Id>f3633423-bf68-4a84-9702-aeeb9f1972c7</d2p1:Id>
                  <d2p1:ReferencePoint xmlns:d10p1="http://schemas.datacontract.org/2004/07/System.Windows">
                    <d10p1:_x>7512.7717833634815</d10p1:_x>
                    <d10p1:_y>-1422.5701520834325</d10p1:_y>
                  </d2p1:ReferencePoint>
                </d2p1:CustomLocationShape>
                <d2p1:DefaultZLocation>-50.15</d2p1:DefaultZLocation>
                <d2p1:DefaultZLocationChannelIndex>0</d2p1:DefaultZLocationChannelIndex>
                <d2p1:FillDirection>FromCenter</d2p1:FillDirection>
                <d2p1:FillFraction>0.1</d2p1:FillFraction>
                <d2p1:LocationName i:nil="true" />
                <d2p1:LocationNumber>0</d2p1:LocationNumber>
                <d2p1:LocationType>Custom</d2p1:LocationType>
                <d2p1:NumberOfFieldColumns>0</d2p1:NumberOfFieldColumns>
                <d2p1:NumberOfFieldRows>0</d2p1:NumberOfFieldRows>
              </d2p1:ScanLocation>
              <d2p1:ScanLocation>
                <d2p1:CustomLocationShape>
                  <d2p1:CustomShape>Single</d2p1:CustomShape>
                  <d2p1:Extents xmlns:d10p1="http://schemas.datacontract.org/2004/07/System.Windows" />
                  <d2p1:Id>fb18afbb-bb7e-486d-b5ed-627fba68a010</d2p1:Id>
                  <d2p1:ReferencePoint xmlns:d10p1="http://schemas.datacontract.org/2004/07/System.Windows">
                    <d10p1:_x>21004.796131627627</d10p1:_x>
                    <d10p1:_y>-1065.4550372193885</d10p1:_y>
                  </d2p1:ReferencePoint>
                </d2p1:CustomLocationShape>
                <d2p1:DefaultZLocation>-76.92</d2p1:DefaultZLocation>
                <d2p1:DefaultZLocationChannelIndex>0</d2p1:DefaultZLocationChannelIndex>
                <d2p1:FillDirection>FromCenter</d2p1:FillDirection>
                <d2p1:FillFraction>0.1</d2p1:FillFraction>
                <d2p1:LocationName i:nil="true" />
                <d2p1:LocationNumber>0</d2p1:LocationNumber>
                <d2p1:LocationType>Custom</d2p1:LocationType>
                <d2p1:NumberOfFieldColumns>0</d2p1:NumberOfFieldColumns>
                <d2p1:NumberOfFieldRows>0</d2p1:NumberOfFieldRows>
              </d2p1:ScanLocation>
              <d2p1:ScanLocation>
                <d2p1:CustomLocationShape>
                  <d2p1:CustomShape>Single</d2p1:CustomShape>
                  <d2p1:Extents xmlns:d10p1="http://schemas.datacontract.org/2004/07/System.Windows" />
                  <d2p1:Id>7cbb1a29-62fc-4df1-8e11-5b3d429b53f0</d2p1:Id>
                  <d2p1:ReferencePoint xmlns:d10p1="http://schemas.datacontract.org/2004/07/System.Windows">
                    <d10p1:_x>21004.796131627627</d10p1:_x>
                    <d10p1:_y>-1065.4550372193885</d10p1:_y>
                  </d2p1:ReferencePoint>
                </d2p1:CustomLocationShape>
                <d2p1:DefaultZLocation>-76.92</d2p1:DefaultZLocation>
                <d2p1:DefaultZLocationChannelIndex>0</d2p1:DefaultZLocationChannelIndex>
                <d2p1:FillDirection>FromCenter</d2p1:FillDirection>
                <d2p1:FillFraction>0.1</d2p1:FillFraction>
                <d2p1:LocationName i:nil="true" />
                <d2p1:LocationNumber>0</d2p1:LocationNumber>
                <d2p1:LocationType>Custom</d2p1:LocationType>
                <d2p1:NumberOfFieldColumns>0</d2p1:NumberOfFieldColumns>
                <d2p1:NumberOfFieldRows>0</d2p1:NumberOfFieldRows>
              </d2p1:ScanLocation>
              <d2p1:ScanLocation>
                <d2p1:CustomLocationShape>
                  <d2p1:CustomShape>Single</d2p1:CustomShape>
                  <d2p1:Extents xmlns:d10p1="http://schemas.datacontract.org/2004/07/System.Windows" />
                  <d2p1:Id>fae2df39-9760-47dd-994b-83d9e43b0546</d2p1:Id>
                  <d2p1:ReferencePoint xmlns:d10p1="http://schemas.datacontract.org/2004/07/System.Windows">
                    <d10p1:_x>20954.23404697419</d10p1:_x>
                    <d10p1:_y>-3725.2608993825352</d10p1:_y>
                  </d2p1:ReferencePoint>
                </d2p1:CustomLocationShape>
                <d2p1:DefaultZLocation>-80.484</d2p1:DefaultZLocation>
                <d2p1:DefaultZLocationChannelIndex>0</d2p1:DefaultZLocationChannelIndex>
                <d2p1:FillDirection>FromCenter</d2p1:FillDirection>
                <d2p1:FillFraction>0.1</d2p1:FillFraction>
                <d2p1:LocationName i:nil="true" />
                <d2p1:LocationNumber>0</d2p1:LocationNumber>
                <d2p1:LocationType>Custom</d2p1:LocationType>
                <d2p1:NumberOfFieldColumns>0</d2p1:NumberOfFieldColumns>
                <d2p1:NumberOfFieldRows>0</d2p1:NumberOfFieldRows>
              </d2p1:ScanLocation>
              <d2p1:ScanLocation>
                <d2p1:CustomLocationShape>
                  <d2p1:CustomShape>Single</d2p1:CustomShape>
                  <d2p1:Extents xmlns:d10p1="http://schemas.datacontract.org/2004/07/System.Windows" />
                  <d2p1:Id>c1fb743f-f575-4311-98a4-b00a988499ca</d2p1:Id>
                  <d2p1:ReferencePoint xmlns:d10p1="http://schemas.datacontract.org/2004/07/System.Windows">
                    <d10p1:_x>20954.23404697419</d10p1:_x>
                    <d10p1:_y>-3725.2608993825352</d10p1:_y>
                  </d2p1:ReferencePoint>
                </d2p1:CustomLocationShape>
                <d2p1:DefaultZLocation>-80.484</d2p1:DefaultZLocation>
                <d2p1:DefaultZLocationChannelIndex>0</d2p1:DefaultZLocationChannelIndex>
                <d2p1:FillDirection>FromCenter</d2p1:FillDirection>
                <d2p1:FillFraction>0.1</d2p1:FillFraction>
                <d2p1:LocationName i:nil="true" />
                <d2p1:LocationNumber>0</d2p1:LocationNumber>
                <d2p1:LocationType>Custom</d2p1:LocationType>
                <d2p1:NumberOfFieldColumns>0</d2p1:NumberOfFieldColumns>
                <d2p1:NumberOfFieldRows>0</d2p1:NumberOfFieldRows>
              </d2p1:ScanLocation>
              <d2p1:ScanLocation>
                <d2p1:CustomLocationShape>
                  <d2p1:CustomShape>Single</d2p1:CustomShape>
                  <d2p1:Extents xmlns:d10p1="http://schemas.datacontract.org/2004/07/System.Windows" />
                  <d2p1:Id>677b21b8-ebbe-4670-8919-f20055022314</d2p1:Id>
                  <d2p1:ReferencePoint xmlns:d10p1="http://schemas.datacontract.org/2004/07/System.Windows">
                    <d10p1:_x>-10548.889817601555</d10p1:_x>
                    <d10p1:_y>-967.56463818442649</d10p1:_y>
                  </d2p1:ReferencePoint>
                </d2p1:CustomLocationShape>
                <d2p1:DefaultZLocation>-10.100000000000001</d2p1:DefaultZLocation>
                <d2p1:DefaultZLocationChannelIndex>0</d2p1:DefaultZLocationChannelIndex>
                <d2p1:FillDirection>FromCenter</d2p1:FillDirection>
                <d2p1:FillFraction>0.1</d2p1:FillFraction>
                <d2p1:LocationName i:nil="true" />
                <d2p1:LocationNumber>0</d2p1:LocationNumber>
                <d2p1:LocationType>Custom</d2p1:LocationType>
                <d2p1:NumberOfFieldColumns>0</d2p1:NumberOfFieldColumns>
                <d2p1:NumberOfFieldRows>0</d2p1:NumberOfFieldRows>
              </d2p1:ScanLocation>
              <d2p1:ScanLocation>
                <d2p1:CustomLocationShape>
                  <d2p1:CustomShape>Single</d2p1:CustomShape>
                  <d2p1:Extents xmlns:d10p1="http://schemas.datacontract.org/2004/07/System.Windows" />
                  <d2p1:Id>4eaa9cfa-95a1-4c14-bc2a-44da616b02c2</d2p1:Id>
                  <d2p1:ReferencePoint xmlns:d10p1="http://schemas.datacontract.org/2004/07/System.Windows">
                    <d10p1:_x>-10548.889817601555</d10p1:_x>
                    <d10p1:_y>-967.56463818442649</d10p1:_y>
                  </d2p1:ReferencePoint>
                </d2p1:CustomLocationShape>
                <d2p1:DefaultZLocation>-10.100000000000001</d2p1:DefaultZLocation>
                <d2p1:DefaultZLocationChannelIndex>0</d2p1:DefaultZLocationChannelIndex>
                <d2p1:FillDirection>FromCenter</d2p1:FillDirection>
                <d2p1:FillFraction>0.1</d2p1:FillFraction>
                <d2p1:LocationName i:nil="true" />
                <d2p1:LocationNumber>0</d2p1:LocationNumber>
                <d2p1:LocationType>Custom</d2p1:LocationType>
                <d2p1:NumberOfFieldColumns>0</d2p1:NumberOfFieldColumns>
                <d2p1:NumberOfFieldRows>0</d2p1:NumberOfFieldRows>
              </d2p1:ScanLocation>
              <d2p1:ScanLocation>
                <d2p1:CustomLocationShape>
                  <d2p1:CustomShape>Single</d2p1:CustomShape>
                  <d2p1:Extents xmlns:d10p1="http://schemas.datacontract.org/2004/07/System.Windows" />
                  <d2p1:Id>7b0b6638-a89f-4e72-8da8-33bc3eb9eb62</d2p1:Id>
                  <d2p1:ReferencePoint xmlns:d10p1="http://schemas.datacontract.org/2004/07/System.Windows">
                    <d10p1:_x>-10130.945101772473</d10p1:_x>
                    <d10p1:_y>1373.9807838233421</d10p1:_y>
                  </d2p1:ReferencePoint>
                </d2p1:CustomLocationShape>
                <d2p1:DefaultZLocation>-10.114</d2p1:DefaultZLocation>
                <d2p1:DefaultZLocationChannelIndex>0</d2p1:DefaultZLocationChannelIndex>
                <d2p1:FillDirection>FromCenter</d2p1:FillDirection>
                <d2p1:FillFraction>0.1</d2p1:FillFraction>
                <d2p1:LocationName i:nil="true" />
                <d2p1:LocationNumber>0</d2p1:LocationNumber>
                <d2p1:LocationType>Custom</d2p1:LocationType>
                <d2p1:NumberOfFieldColumns>0</d2p1:NumberOfFieldColumns>
                <d2p1:NumberOfFieldRows>0</d2p1:NumberOfFieldRows>
              </d2p1:ScanLocation>
              <d2p1:ScanLocation>
                <d2p1:CustomLocationShape>
                  <d2p1:CustomShape>Single</d2p1:CustomShape>
                  <d2p1:Extents xmlns:d10p1="http://schemas.datacontract.org/2004/07/System.Windows" />
                  <d2p1:Id>4832b17b-8149-4a9f-8541-82b9a325d635</d2p1:Id>
                  <d2p1:ReferencePoint xmlns:d10p1="http://schemas.datacontract.org/2004/07/System.Windows">
                    <d10p1:_x>-10130.945101772473</d10p1:_x>
                    <d10p1:_y>1373.9807838233421</d10p1:_y>
                  </d2p1:ReferencePoint>
                </d2p1:CustomLocationShape>
                <d2p1:DefaultZLocation>-10.114</d2p1:DefaultZLocation>
                <d2p1:DefaultZLocationChannelIndex>0</d2p1:DefaultZLocationChannelIndex>
                <d2p1:FillDirection>FromCenter</d2p1:FillDirection>
                <d2p1:FillFraction>0.1</d2p1:FillFraction>
                <d2p1:LocationName i:nil="true" />
                <d2p1:LocationNumber>0</d2p1:LocationNumber>
                <d2p1:LocationType>Custom</d2p1:LocationType>
                <d2p1:NumberOfFieldColumns>0</d2p1:NumberOfFieldColumns>
                <d2p1:NumberOfFieldRows>0</d2p1:NumberOfFieldRows>
              </d2p1:ScanLocation>
              <d2p1:ScanLocation>
                <d2p1:CustomLocationShape>
                  <d2p1:CustomShape>Single</d2p1:CustomShape>
                  <d2p1:Extents xmlns:d10p1="http://schemas.datacontract.org/2004/07/System.Windows" />
                  <d2p1:Id>601889c7-7be1-4c4c-a8bd-e7234f04b826</d2p1:Id>
                  <d2p1:ReferencePoint xmlns:d10p1="http://schemas.datacontract.org/2004/07/System.Windows">
                    <d10p1:_x>7540.8001799858412</d10p1:_x>
                    <d10p1:_y>1718.6871054426674</d10p1:_y>
                  </d2p1:ReferencePoint>
                </d2p1:CustomLocationShape>
                <d2p1:DefaultZLocation>-56.614</d2p1:DefaultZLocation>
                <d2p1:DefaultZLocationChannelIndex>0</d2p1:DefaultZLocationChannelIndex>
                <d2p1:FillDirection>FromCenter</d2p1:FillDirection>
                <d2p1:FillFraction>0.1</d2p1:FillFraction>
                <d2p1:LocationName i:nil="true" />
                <d2p1:LocationNumber>0</d2p1:LocationNumber>
                <d2p1:LocationType>Custom</d2p1:LocationType>
                <d2p1:NumberOfFieldColumns>0</d2p1:NumberOfFieldColumns>
                <d2p1:NumberOfFieldRows>0</d2p1:NumberOfFieldRows>
              </d2p1:ScanLocation>
              <d2p1:ScanLocation>
                <d2p1:CustomLocationShape>
                  <d2p1:CustomShape>Single</d2p1:CustomShape>
                  <d2p1:Extents xmlns:d10p1="http://schemas.datacontract.org/2004/07/System.Windows" />
                  <d2p1:Id>b2b7de8e-0655-42f9-b385-8a029a94f07e</d2p1:Id>
                  <d2p1:ReferencePoint xmlns:d10p1="http://schemas.datacontract.org/2004/07/System.Windows">
                    <d10p1:_x>7540.8001799858412</d10p1:_x>
                    <d10p1:_y>1718.6871054426674</d10p1:_y>
                  </d2p1:ReferencePoint>
                </d2p1:CustomLocationShape>
                <d2p1:DefaultZLocation>-56.614</d2p1:DefaultZLocation>
                <d2p1:DefaultZLocationChannelIndex>0</d2p1:DefaultZLocationChannelIndex>
                <d2p1:FillDirection>FromCenter</d2p1:FillDirection>
                <d2p1:FillFraction>0.1</d2p1:FillFraction>
                <d2p1:LocationName i:nil="true" />
                <d2p1:LocationNumber>0</d2p1:LocationNumber>
                <d2p1:LocationType>Custom</d2p1:LocationType>
                <d2p1:NumberOfFieldColumns>0</d2p1:NumberOfFieldColumns>
                <d2p1:NumberOfFieldRows>0</d2p1:NumberOfFieldRows>
              </d2p1:ScanLocation>
              <d2p1:ScanLocation>
                <d2p1:CustomLocationShape>
                  <d2p1:CustomShape>Single</d2p1:CustomShape>
                  <d2p1:Extents xmlns:d10p1="http://schemas.datacontract.org/2004/07/System.Windows" />
                  <d2p1:Id>baaa65af-1736-47fa-8b2b-00e64691f676</d2p1:Id>
                  <d2p1:ReferencePoint xmlns:d10p1="http://schemas.datacontract.org/2004/07/System.Windows">
                    <d10p1:_x>9088.2143129974975</d10p1:_x>
                    <d10p1:_y>-1968.4220601921968</d10p1:_y>
                  </d2p1:ReferencePoint>
                </d2p1:CustomLocationShape>
                <d2p1:DefaultZLocation>-44.66</d2p1:DefaultZLocation>
                <d2p1:DefaultZLocationChannelIndex>0</d2p1:DefaultZLocationChannelIndex>
                <d2p1:FillDirection>FromCenter</d2p1:FillDirection>
                <d2p1:FillFraction>0.1</d2p1:FillFraction>
                <d2p1:LocationName i:nil="true" />
                <d2p1:LocationNumber>0</d2p1:LocationNumber>
                <d2p1:LocationType>Custom</d2p1:LocationType>
                <d2p1:NumberOfFieldColumns>0</d2p1:NumberOfFieldColumns>
                <d2p1:NumberOfFieldRows>0</d2p1:NumberOfFieldRows>
              </d2p1:ScanLocation>
              <d2p1:ScanLocation>
                <d2p1:CustomLocationShape>
                  <d2p1:CustomShape>Single</d2p1:CustomShape>
                  <d2p1:Extents xmlns:d10p1="http://schemas.datacontract.org/2004/07/System.Windows" />
                  <d2p1:Id>0edc2d2a-fdb8-4711-9bc1-e42c461c34a4</d2p1:Id>
                  <d2p1:ReferencePoint xmlns:d10p1="http://schemas.datacontract.org/2004/07/System.Windows">
                    <d10p1:_x>9088.2143129974975</d10p1:_x>
                    <d10p1:_y>-1968.4220601921968</d10p1:_y>
                  </d2p1:ReferencePoint>
                </d2p1:CustomLocationShape>
                <d2p1:DefaultZLocation>-44.66</d2p1:DefaultZLocation>
                <d2p1:DefaultZLocationChannelIndex>0</d2p1:DefaultZLocationChannelIndex>
                <d2p1:FillDirection>FromCenter</d2p1:FillDirection>
                <d2p1:FillFraction>0.1</d2p1:FillFraction>
                <d2p1:LocationName i:nil="true" />
                <d2p1:LocationNumber>0</d2p1:LocationNumber>
                <d2p1:LocationType>Custom</d2p1:LocationType>
                <d2p1:NumberOfFieldColumns>0</d2p1:NumberOfFieldColumns>
                <d2p1:NumberOfFieldRows>0</d2p1:NumberOfFieldRows>
              </d2p1:ScanLocation>
              <d2p1:ScanLocation>
                <d2p1:CustomLocationShape>
                  <d2p1:CustomShape>Single</d2p1:CustomShape>
                  <d2p1:Extents xmlns:d10p1="http://schemas.datacontract.org/2004/07/System.Windows" />
                  <d2p1:Id>cd3a56cc-52b9-4ccb-88db-6c4ce6c33f84</d2p1:Id>
                  <d2p1:ReferencePoint xmlns:d10p1="http://schemas.datacontract.org/2004/07/System.Windows">
                    <d10p1:_x>22948.693756718672</d10p1:_x>
                    <d10p1:_y>-1547.4557965814904</d10p1:_y>
                  </d2p1:ReferencePoint>
                </d2p1:CustomLocationShape>
                <d2p1:DefaultZLocation>-77.764</d2p1:DefaultZLocation>
                <d2p1:DefaultZLocationChannelIndex>0</d2p1:DefaultZLocationChannelIndex>
                <d2p1:FillDirection>FromCenter</d2p1:FillDirection>
                <d2p1:FillFraction>0.1</d2p1:FillFraction>
                <d2p1:LocationName i:nil="true" />
                <d2p1:LocationNumber>0</d2p1:LocationNumber>
                <d2p1:LocationType>Custom</d2p1:LocationType>
                <d2p1:NumberOfFieldColumns>0</d2p1:NumberOfFieldColumns>
                <d2p1:NumberOfFieldRows>0</d2p1:NumberOfFieldRows>
              </d2p1:ScanLocation>
              <d2p1:ScanLocation>
                <d2p1:CustomLocationShape>
                  <d2p1:CustomShape>Single</d2p1:CustomShape>
                  <d2p1:Extents xmlns:d10p1="http://schemas.datacontract.org/2004/07/System.Windows" />
                  <d2p1:Id>c20e5ad5-da18-46d2-87fd-ee15f3e07e4b</d2p1:Id>
                  <d2p1:ReferencePoint xmlns:d10p1="http://schemas.datacontract.org/2004/07/System.Windows">
                    <d10p1:_x>22948.693756718672</d10p1:_x>
                    <d10p1:_y>-1547.4557965814904</d10p1:_y>
                  </d2p1:ReferencePoint>
                </d2p1:CustomLocationShape>
                <d2p1:DefaultZLocation>-77.764</d2p1:DefaultZLocation>
                <d2p1:DefaultZLocationChannelIndex>0</d2p1:DefaultZLocationChannelIndex>
                <d2p1:FillDirection>FromCenter</d2p1:FillDirection>
                <d2p1:FillFraction>0.1</d2p1:FillFraction>
                <d2p1:LocationName i:nil="true" />
                <d2p1:LocationNumber>0</d2p1:LocationNumber>
                <d2p1:LocationType>Custom</d2p1:LocationType>
                <d2p1:NumberOfFieldColumns>0</d2p1:NumberOfFieldColumns>
                <d2p1:NumberOfFieldRows>0</d2p1:NumberOfFieldRows>
              </d2p1:ScanLocation>
              <d2p1:ScanLocation>
                <d2p1:CustomLocationShape>
                  <d2p1:CustomShape>Single</d2p1:CustomShape>
                  <d2p1:Extents xmlns:d10p1="http://schemas.datacontract.org/2004/07/System.Windows" />
                  <d2p1:Id>3a6b11c7-eebc-4ce6-8da2-31f56a7d7a1a</d2p1:Id>
                  <d2p1:ReferencePoint xmlns:d10p1="http://schemas.datacontract.org/2004/07/System.Windows">
                    <d10p1:_x>22471.64713519342</d10p1:_x>
                    <d10p1:_y>272.73232919235994</d10p1:_y>
                  </d2p1:ReferencePoint>
                </d2p1:CustomLocationShape>
                <d2p1:DefaultZLocation>-74.976000000000013</d2p1:DefaultZLocation>
                <d2p1:DefaultZLocationChannelIndex>0</d2p1:DefaultZLocationChannelIndex>
                <d2p1:FillDirection>FromCenter</d2p1:FillDirection>
                <d2p1:FillFraction>0.1</d2p1:FillFraction>
                <d2p1:LocationName i:nil="true" />
                <d2p1:LocationNumber>0</d2p1:LocationNumber>
                <d2p1:LocationType>Custom</d2p1:LocationType>
                <d2p1:NumberOfFieldColumns>0</d2p1:NumberOfFieldColumns>
                <d2p1:NumberOfFieldRows>0</d2p1:NumberOfFieldRows>
              </d2p1:ScanLocation>
              <d2p1:ScanLocation>
                <d2p1:CustomLocationShape>
                  <d2p1:CustomShape>Single</d2p1:CustomShape>
                  <d2p1:Extents xmlns:d10p1="http://schemas.datacontract.org/2004/07/System.Windows" />
                  <d2p1:Id>fc1cd903-a44d-4254-9167-b71106728ebf</d2p1:Id>
                  <d2p1:ReferencePoint xmlns:d10p1="http://schemas.datacontract.org/2004/07/System.Windows">
                    <d10p1:_x>22471.64713519342</d10p1:_x>
                    <d10p1:_y>272.73232919235994</d10p1:_y>
                  </d2p1:ReferencePoint>
                </d2p1:CustomLocationShape>
                <d2p1:DefaultZLocation>-74.976000000000013</d2p1:DefaultZLocation>
                <d2p1:DefaultZLocationChannelIndex>0</d2p1:DefaultZLocationChannelIndex>
                <d2p1:FillDirection>FromCenter</d2p1:FillDirection>
                <d2p1:FillFraction>0.1</d2p1:FillFraction>
                <d2p1:LocationName i:nil="true" />
                <d2p1:LocationNumber>0</d2p1:LocationNumber>
                <d2p1:LocationType>Custom</d2p1:LocationType>
                <d2p1:NumberOfFieldColumns>0</d2p1:NumberOfFieldColumns>
                <d2p1:NumberOfFieldRows>0</d2p1:NumberOfFieldRows>
              </d2p1:ScanLocation>
              <d2p1:ScanLocation>
                <d2p1:CustomLocationShape>
                  <d2p1:CustomShape>Single</d2p1:CustomShape>
                  <d2p1:Extents xmlns:d10p1="http://schemas.datacontract.org/2004/07/System.Windows" />
                  <d2p1:Id>6e936713-fb7d-4972-89d4-73843f4a0786</d2p1:Id>
                  <d2p1:ReferencePoint xmlns:d10p1="http://schemas.datacontract.org/2004/07/System.Windows">
                    <d10p1:_x>-6067.68379095674</d10p1:_x>
                    <d10p1:_y>879.86233643016419</d10p1:_y>
                  </d2p1:ReferencePoint>
                </d2p1:CustomLocationShape>
                <d2p1:DefaultZLocation>-22.21</d2p1:DefaultZLocation>
                <d2p1:DefaultZLocationChannelIndex>0</d2p1:DefaultZLocationChannelIndex>
                <d2p1:FillDirection>FromCenter</d2p1:FillDirection>
                <d2p1:FillFraction>0.1</d2p1:FillFraction>
                <d2p1:LocationName i:nil="true" />
                <d2p1:LocationNumber>0</d2p1:LocationNumber>
                <d2p1:LocationType>Custom</d2p1:LocationType>
                <d2p1:NumberOfFieldColumns>0</d2p1:NumberOfFieldColumns>
                <d2p1:NumberOfFieldRows>0</d2p1:NumberOfFieldRows>
              </d2p1:ScanLocation>
              <d2p1:ScanLocation>
                <d2p1:CustomLocationShape>
                  <d2p1:CustomShape>Single</d2p1:CustomShape>
                  <d2p1:Extents xmlns:d10p1="http://schemas.datacontract.org/2004/07/System.Windows" />
                  <d2p1:Id>d3f9c612-d3fd-4a16-a3aa-19e7ee4ff786</d2p1:Id>
                  <d2p1:ReferencePoint xmlns:d10p1="http://schemas.datacontract.org/2004/07/System.Windows">
                    <d10p1:_x>-6067.68379095674</d10p1:_x>
                    <d10p1:_y>879.86233643016419</d10p1:_y>
                  </d2p1:ReferencePoint>
                </d2p1:CustomLocationShape>
                <d2p1:DefaultZLocation>-22.21</d2p1:DefaultZLocation>
                <d2p1:DefaultZLocationChannelIndex>0</d2p1:DefaultZLocationChannelIndex>
                <d2p1:FillDirection>FromCenter</d2p1:FillDirection>
                <d2p1:FillFraction>0.1</d2p1:FillFraction>
                <d2p1:LocationName i:nil="true" />
                <d2p1:LocationNumber>0</d2p1:LocationNumber>
                <d2p1:LocationType>Custom</d2p1:LocationType>
                <d2p1:NumberOfFieldColumns>0</d2p1:NumberOfFieldColumns>
                <d2p1:NumberOfFieldRows>0</d2p1:NumberOfFieldRows>
              </d2p1:ScanLocation>
              <d2p1:ScanLocation>
                <d2p1:CustomLocationShape>
                  <d2p1:CustomShape>Single</d2p1:CustomShape>
                  <d2p1:Extents xmlns:d10p1="http://schemas.datacontract.org/2004/07/System.Windows" />
                  <d2p1:Id>c671534f-0134-429f-8d15-fdbfef764b0c</d2p1:Id>
                  <d2p1:ReferencePoint xmlns:d10p1="http://schemas.datacontract.org/2004/07/System.Windows">
                    <d10p1:_x>-4879.320666442296</d10p1:_x>
                    <d10p1:_y>-1553.7597095154542</d10p1:_y>
                  </d2p1:ReferencePoint>
                </d2p1:CustomLocationShape>
                <d2p1:DefaultZLocation>5.96</d2p1:DefaultZLocation>
                <d2p1:DefaultZLocationChannelIndex>0</d2p1:DefaultZLocationChannelIndex>
                <d2p1:FillDirection>FromCenter</d2p1:FillDirection>
                <d2p1:FillFraction>0.1</d2p1:FillFraction>
                <d2p1:LocationName i:nil="true" />
                <d2p1:LocationNumber>0</d2p1:LocationNumber>
                <d2p1:LocationType>Custom</d2p1:LocationType>
                <d2p1:NumberOfFieldColumns>0</d2p1:NumberOfFieldColumns>
                <d2p1:NumberOfFieldRows>0</d2p1:NumberOfFieldRows>
              </d2p1:ScanLocation>
              <d2p1:ScanLocation>
                <d2p1:CustomLocationShape>
                  <d2p1:CustomShape>Single</d2p1:CustomShape>
                  <d2p1:Extents xmlns:d10p1="http://schemas.datacontract.org/2004/07/System.Windows" />
                  <d2p1:Id>fc586b9f-e3e5-41e4-bb30-7a9f8374d52c</d2p1:Id>
                  <d2p1:ReferencePoint xmlns:d10p1="http://schemas.datacontract.org/2004/07/System.Windows">
                    <d10p1:_x>-4879.320666442296</d10p1:_x>
                    <d10p1:_y>-1553.7597095154542</d10p1:_y>
                  </d2p1:ReferencePoint>
                </d2p1:CustomLocationShape>
                <d2p1:DefaultZLocation>5.96</d2p1:DefaultZLocation>
                <d2p1:DefaultZLocationChannelIndex>0</d2p1:DefaultZLocationChannelIndex>
                <d2p1:FillDirection>FromCenter</d2p1:FillDirection>
                <d2p1:FillFraction>0.1</d2p1:FillFraction>
                <d2p1:LocationName i:nil="true" />
                <d2p1:LocationNumber>0</d2p1:LocationNumber>
                <d2p1:LocationType>Custom</d2p1:LocationType>
                <d2p1:NumberOfFieldColumns>0</d2p1:NumberOfFieldColumns>
                <d2p1:NumberOfFieldRows>0</d2p1:NumberOfFieldRows>
              </d2p1:ScanLocation>
              <d2p1:ScanLocation>
                <d2p1:CustomLocationShape>
                  <d2p1:CustomShape>Single</d2p1:CustomShape>
                  <d2p1:Extents xmlns:d10p1="http://schemas.datacontract.org/2004/07/System.Windows" />
                  <d2p1:Id>24ee75e0-9fde-4fc5-8215-20eb535c9a88</d2p1:Id>
                  <d2p1:ReferencePoint xmlns:d10p1="http://schemas.datacontract.org/2004/07/System.Windows">
                    <d10p1:_x>9222.83765035183</d10p1:_x>
                    <d10p1:_y>-1773.5621956164491</d10p1:_y>
                  </d2p1:ReferencePoint>
                </d2p1:CustomLocationShape>
                <d2p1:DefaultZLocation>-43.354</d2p1:DefaultZLocation>
                <d2p1:DefaultZLocationChannelIndex>0</d2p1:DefaultZLocationChannelIndex>
                <d2p1:FillDirection>FromCenter</d2p1:FillDirection>
                <d2p1:FillFraction>0.1</d2p1:FillFraction>
                <d2p1:LocationName i:nil="true" />
                <d2p1:LocationNumber>0</d2p1:LocationNumber>
                <d2p1:LocationType>Custom</d2p1:LocationType>
                <d2p1:NumberOfFieldColumns>0</d2p1:NumberOfFieldColumns>
                <d2p1:NumberOfFieldRows>0</d2p1:NumberOfFieldRows>
              </d2p1:ScanLocation>
              <d2p1:ScanLocation>
                <d2p1:CustomLocationShape>
                  <d2p1:CustomShape>Single</d2p1:CustomShape>
                  <d2p1:Extents xmlns:d10p1="http://schemas.datacontract.org/2004/07/System.Windows" />
                  <d2p1:Id>779fa715-e542-47fd-85d6-9d576fdba1c8</d2p1:Id>
                  <d2p1:ReferencePoint xmlns:d10p1="http://schemas.datacontract.org/2004/07/System.Windows">
                    <d10p1:_x>9222.83765035183</d10p1:_x>
                    <d10p1:_y>-1773.5621956164491</d10p1:_y>
                  </d2p1:ReferencePoint>
                </d2p1:CustomLocationShape>
                <d2p1:DefaultZLocation>-43.354</d2p1:DefaultZLocation>
                <d2p1:DefaultZLocationChannelIndex>0</d2p1:DefaultZLocationChannelIndex>
                <d2p1:FillDirection>FromCenter</d2p1:FillDirection>
                <d2p1:FillFraction>0.1</d2p1:FillFraction>
                <d2p1:LocationName i:nil="true" />
                <d2p1:LocationNumber>0</d2p1:LocationNumber>
                <d2p1:LocationType>Custom</d2p1:LocationType>
                <d2p1:NumberOfFieldColumns>0</d2p1:NumberOfFieldColumns>
                <d2p1:NumberOfFieldRows>0</d2p1:NumberOfFieldRows>
              </d2p1:ScanLocation>
              <d2p1:ScanLocation>
                <d2p1:CustomLocationShape>
                  <d2p1:CustomShape>Single</d2p1:CustomShape>
                  <d2p1:Extents xmlns:d10p1="http://schemas.datacontract.org/2004/07/System.Windows" />
                  <d2p1:Id>833770f5-f166-458e-a956-0a57817e183f</d2p1:Id>
                  <d2p1:ReferencePoint xmlns:d10p1="http://schemas.datacontract.org/2004/07/System.Windows">
                    <d10p1:_x>9354.3565330751844</d10p1:_x>
                    <d10p1:_y>-2038.156096487412</d10p1:_y>
                  </d2p1:ReferencePoint>
                </d2p1:CustomLocationShape>
                <d2p1:DefaultZLocation>-43.35</d2p1:DefaultZLocation>
                <d2p1:DefaultZLocationChannelIndex>0</d2p1:DefaultZLocationChannelIndex>
                <d2p1:FillDirection>FromCenter</d2p1:FillDirection>
                <d2p1:FillFraction>0.1</d2p1:FillFraction>
                <d2p1:LocationName i:nil="true" />
                <d2p1:LocationNumber>0</d2p1:LocationNumber>
                <d2p1:LocationType>Custom</d2p1:LocationType>
                <d2p1:NumberOfFieldColumns>0</d2p1:NumberOfFieldColumns>
                <d2p1:NumberOfFieldRows>0</d2p1:NumberOfFieldRows>
              </d2p1:ScanLocation>
              <d2p1:ScanLocation>
                <d2p1:CustomLocationShape>
                  <d2p1:CustomShape>Single</d2p1:CustomShape>
                  <d2p1:Extents xmlns:d10p1="http://schemas.datacontract.org/2004/07/System.Windows" />
                  <d2p1:Id>47684548-830b-46f1-9919-6c1caf5c6065</d2p1:Id>
                  <d2p1:ReferencePoint xmlns:d10p1="http://schemas.datacontract.org/2004/07/System.Windows">
                    <d10p1:_x>9354.3565330751844</d10p1:_x>
                    <d10p1:_y>-2038.156096487412</d10p1:_y>
                  </d2p1:ReferencePoint>
                </d2p1:CustomLocationShape>
                <d2p1:DefaultZLocation>-43.35</d2p1:DefaultZLocation>
                <d2p1:DefaultZLocationChannelIndex>0</d2p1:DefaultZLocationChannelIndex>
                <d2p1:FillDirection>FromCenter</d2p1:FillDirection>
                <d2p1:FillFraction>0.1</d2p1:FillFraction>
                <d2p1:LocationName i:nil="true" />
                <d2p1:LocationNumber>0</d2p1:LocationNumber>
                <d2p1:LocationType>Custom</d2p1:LocationType>
                <d2p1:NumberOfFieldColumns>0</d2p1:NumberOfFieldColumns>
                <d2p1:NumberOfFieldRows>0</d2p1:NumberOfFieldRows>
              </d2p1:ScanLocation>
              <d2p1:ScanLocation>
                <d2p1:CustomLocationShape>
                  <d2p1:CustomShape>Single</d2p1:CustomShape>
                  <d2p1:Extents xmlns:d10p1="http://schemas.datacontract.org/2004/07/System.Windows" />
                  <d2p1:Id>e136db52-510c-4bac-9745-b95f8e7d22fc</d2p1:Id>
                  <d2p1:ReferencePoint xmlns:d10p1="http://schemas.datacontract.org/2004/07/System.Windows">
                    <d10p1:_x>27152.443705947848</d10p1:_x>
                    <d10p1:_y>1711.8454368186042</d10p1:_y>
                  </d2p1:ReferencePoint>
                </d2p1:CustomLocationShape>
                <d2p1:DefaultZLocation>-84.923999999999992</d2p1:DefaultZLocation>
                <d2p1:DefaultZLocationChannelIndex>0</d2p1:DefaultZLocationChannelIndex>
                <d2p1:FillDirection>FromCenter</d2p1:FillDirection>
                <d2p1:FillFraction>0.1</d2p1:FillFraction>
                <d2p1:LocationName i:nil="true" />
                <d2p1:LocationNumber>0</d2p1:LocationNumber>
                <d2p1:LocationType>Custom</d2p1:LocationType>
                <d2p1:NumberOfFieldColumns>0</d2p1:NumberOfFieldColumns>
                <d2p1:NumberOfFieldRows>0</d2p1:NumberOfFieldRows>
              </d2p1:ScanLocation>
              <d2p1:ScanLocation>
                <d2p1:CustomLocationShape>
                  <d2p1:CustomShape>Single</d2p1:CustomShape>
                  <d2p1:Extents xmlns:d10p1="http://schemas.datacontract.org/2004/07/System.Windows" />
                  <d2p1:Id>7bdaa195-f11d-459f-9aef-f1279f5b8b5a</d2p1:Id>
                  <d2p1:ReferencePoint xmlns:d10p1="http://schemas.datacontract.org/2004/07/System.Windows">
                    <d10p1:_x>27152.443705947848</d10p1:_x>
                    <d10p1:_y>1711.8454368186042</d10p1:_y>
                  </d2p1:ReferencePoint>
                </d2p1:CustomLocationShape>
                <d2p1:DefaultZLocation>-84.923999999999992</d2p1:DefaultZLocation>
                <d2p1:DefaultZLocationChannelIndex>0</d2p1:DefaultZLocationChannelIndex>
                <d2p1:FillDirection>FromCenter</d2p1:FillDirection>
                <d2p1:FillFraction>0.1</d2p1:FillFraction>
                <d2p1:LocationName i:nil="true" />
                <d2p1:LocationNumber>0</d2p1:LocationNumber>
                <d2p1:LocationType>Custom</d2p1:LocationType>
                <d2p1:NumberOfFieldColumns>0</d2p1:NumberOfFieldColumns>
                <d2p1:NumberOfFieldRows>0</d2p1:NumberOfFieldRows>
              </d2p1:ScanLocation>
              <d2p1:ScanLocation>
                <d2p1:CustomLocationShape>
                  <d2p1:CustomShape>Single</d2p1:CustomShape>
                  <d2p1:Extents xmlns:d10p1="http://schemas.datacontract.org/2004/07/System.Windows" />
                  <d2p1:Id>fcd3e385-4125-4311-9633-3ca27a34e25e</d2p1:Id>
                  <d2p1:ReferencePoint xmlns:d10p1="http://schemas.datacontract.org/2004/07/System.Windows">
                    <d10p1:_x>22593.793427861536</d10p1:_x>
                    <d10p1:_y>-1542.4948195542991</d10p1:_y>
                  </d2p1:ReferencePoint>
                </d2p1:CustomLocationShape>
                <d2p1:DefaultZLocation>-77.2</d2p1:DefaultZLocation>
                <d2p1:DefaultZLocationChannelIndex>0</d2p1:DefaultZLocationChannelIndex>
                <d2p1:FillDirection>FromCenter</d2p1:FillDirection>
                <d2p1:FillFraction>0.1</d2p1:FillFraction>
                <d2p1:LocationName i:nil="true" />
                <d2p1:LocationNumber>0</d2p1:LocationNumber>
                <d2p1:LocationType>Custom</d2p1:LocationType>
                <d2p1:NumberOfFieldColumns>0</d2p1:NumberOfFieldColumns>
                <d2p1:NumberOfFieldRows>0</d2p1:NumberOfFieldRows>
              </d2p1:ScanLocation>
              <d2p1:ScanLocation>
                <d2p1:CustomLocationShape>
                  <d2p1:CustomShape>Single</d2p1:CustomShape>
                  <d2p1:Extents xmlns:d10p1="http://schemas.datacontract.org/2004/07/System.Windows" />
                  <d2p1:Id>5251f085-bdfe-4a60-9031-0e9bad9b2761</d2p1:Id>
                  <d2p1:ReferencePoint xmlns:d10p1="http://schemas.datacontract.org/2004/07/System.Windows">
                    <d10p1:_x>22593.793427861536</d10p1:_x>
                    <d10p1:_y>-1542.4948195542991</d10p1:_y>
                  </d2p1:ReferencePoint>
                </d2p1:CustomLocationShape>
                <d2p1:DefaultZLocation>-77.2</d2p1:DefaultZLocation>
                <d2p1:DefaultZLocationChannelIndex>0</d2p1:DefaultZLocationChannelIndex>
                <d2p1:FillDirection>FromCenter</d2p1:FillDirection>
                <d2p1:FillFraction>0.1</d2p1:FillFraction>
                <d2p1:LocationName i:nil="true" />
                <d2p1:LocationNumber>0</d2p1:LocationNumber>
                <d2p1:LocationType>Custom</d2p1:LocationType>
                <d2p1:NumberOfFieldColumns>0</d2p1:NumberOfFieldColumns>
                <d2p1:NumberOfFieldRows>0</d2p1:NumberOfFieldRows>
              </d2p1:ScanLocation>
              <d2p1:ScanLocation>
                <d2p1:CustomLocationShape>
                  <d2p1:CustomShape>Single</d2p1:CustomShape>
                  <d2p1:Extents xmlns:d10p1="http://schemas.datacontract.org/2004/07/System.Windows" />
                  <d2p1:Id>a89e571c-e1c7-435d-8cfe-2df4f959d1ba</d2p1:Id>
                  <d2p1:ReferencePoint xmlns:d10p1="http://schemas.datacontract.org/2004/07/System.Windows">
                    <d10p1:_x>-6087.1267027375116</d10p1:_x>
                    <d10p1:_y>951.28633643016337</d10p1:_y>
                  </d2p1:ReferencePoint>
                </d2p1:CustomLocationShape>
                <d2p1:DefaultZLocation>5.1800000000000006</d2p1:DefaultZLocation>
                <d2p1:DefaultZLocationChannelIndex>0</d2p1:DefaultZLocationChannelIndex>
                <d2p1:FillDirection>FromCenter</d2p1:FillDirection>
                <d2p1:FillFraction>0.1</d2p1:FillFraction>
                <d2p1:LocationName i:nil="true" />
                <d2p1:LocationNumber>0</d2p1:LocationNumber>
                <d2p1:LocationType>Custom</d2p1:LocationType>
                <d2p1:NumberOfFieldColumns>0</d2p1:NumberOfFieldColumns>
                <d2p1:NumberOfFieldRows>0</d2p1:NumberOfFieldRows>
              </d2p1:ScanLocation>
              <d2p1:ScanLocation>
                <d2p1:CustomLocationShape>
                  <d2p1:CustomShape>Single</d2p1:CustomShape>
                  <d2p1:Extents xmlns:d10p1="http://schemas.datacontract.org/2004/07/System.Windows" />
                  <d2p1:Id>3d3239f6-fb19-4e2b-a937-f03460a446f3</d2p1:Id>
                  <d2p1:ReferencePoint xmlns:d10p1="http://schemas.datacontract.org/2004/07/System.Windows">
                    <d10p1:_x>-6087.1267027375116</d10p1:_x>
                    <d10p1:_y>951.28633643016337</d10p1:_y>
                  </d2p1:ReferencePoint>
                </d2p1:CustomLocationShape>
                <d2p1:DefaultZLocation>5.1800000000000006</d2p1:DefaultZLocation>
                <d2p1:DefaultZLocationChannelIndex>0</d2p1:DefaultZLocationChannelIndex>
                <d2p1:FillDirection>FromCenter</d2p1:FillDirection>
                <d2p1:FillFraction>0.1</d2p1:FillFraction>
                <d2p1:LocationName i:nil="true" />
                <d2p1:LocationNumber>0</d2p1:LocationNumber>
                <d2p1:LocationType>Custom</d2p1:LocationType>
                <d2p1:NumberOfFieldColumns>0</d2p1:NumberOfFieldColumns>
                <d2p1:NumberOfFieldRows>0</d2p1:NumberOfFieldRows>
              </d2p1:ScanLocation>
              <d2p1:ScanLocation>
                <d2p1:CustomLocationShape>
                  <d2p1:CustomShape>Single</d2p1:CustomShape>
                  <d2p1:Extents xmlns:d10p1="http://schemas.datacontract.org/2004/07/System.Windows" />
                  <d2p1:Id>104284e7-9a2c-4d37-9fec-cd7cd5917744</d2p1:Id>
                  <d2p1:ReferencePoint xmlns:d10p1="http://schemas.datacontract.org/2004/07/System.Windows">
                    <d10p1:_x>-6329.747258910128</d10p1:_x>
                    <d10p1:_y>979.765673784498</d10p1:_y>
                  </d2p1:ReferencePoint>
                </d2p1:CustomLocationShape>
                <d2p1:DefaultZLocation>5.16</d2p1:DefaultZLocation>
                <d2p1:DefaultZLocationChannelIndex>0</d2p1:DefaultZLocationChannelIndex>
                <d2p1:FillDirection>FromCenter</d2p1:FillDirection>
                <d2p1:FillFraction>0.1</d2p1:FillFraction>
                <d2p1:LocationName i:nil="true" />
                <d2p1:LocationNumber>0</d2p1:LocationNumber>
                <d2p1:LocationType>Custom</d2p1:LocationType>
                <d2p1:NumberOfFieldColumns>0</d2p1:NumberOfFieldColumns>
                <d2p1:NumberOfFieldRows>0</d2p1:NumberOfFieldRows>
              </d2p1:ScanLocation>
              <d2p1:ScanLocation>
                <d2p1:CustomLocationShape>
                  <d2p1:CustomShape>Single</d2p1:CustomShape>
                  <d2p1:Extents xmlns:d10p1="http://schemas.datacontract.org/2004/07/System.Windows" />
                  <d2p1:Id>df19ef54-03f3-48ea-a1a3-35b038af7e33</d2p1:Id>
                  <d2p1:ReferencePoint xmlns:d10p1="http://schemas.datacontract.org/2004/07/System.Windows">
                    <d10p1:_x>-6329.747258910128</d10p1:_x>
                    <d10p1:_y>979.765673784498</d10p1:_y>
                  </d2p1:ReferencePoint>
                </d2p1:CustomLocationShape>
                <d2p1:DefaultZLocation>5.16</d2p1:DefaultZLocation>
                <d2p1:DefaultZLocationChannelIndex>0</d2p1:DefaultZLocationChannelIndex>
                <d2p1:FillDirection>FromCenter</d2p1:FillDirection>
                <d2p1:FillFraction>0.1</d2p1:FillFraction>
                <d2p1:LocationName i:nil="true" />
                <d2p1:LocationNumber>0</d2p1:LocationNumber>
                <d2p1:LocationType>Custom</d2p1:LocationType>
                <d2p1:NumberOfFieldColumns>0</d2p1:NumberOfFieldColumns>
                <d2p1:NumberOfFieldRows>0</d2p1:NumberOfFieldRows>
              </d2p1:ScanLocation>
              <d2p1:ScanLocation>
                <d2p1:CustomLocationShape>
                  <d2p1:CustomShape>Single</d2p1:CustomShape>
                  <d2p1:Extents xmlns:d10p1="http://schemas.datacontract.org/2004/07/System.Windows" />
                  <d2p1:Id>68c80a5c-619e-49b0-94ca-3fcebc0b046f</d2p1:Id>
                  <d2p1:ReferencePoint xmlns:d10p1="http://schemas.datacontract.org/2004/07/System.Windows">
                    <d10p1:_x>6530.6947144450578</d10p1:_x>
                    <d10p1:_y>1235.0684259087998</d10p1:_y>
                  </d2p1:ReferencePoint>
                </d2p1:CustomLocationShape>
                <d2p1:DefaultZLocation>-24.424</d2p1:DefaultZLocation>
                <d2p1:DefaultZLocationChannelIndex>0</d2p1:DefaultZLocationChannelIndex>
                <d2p1:FillDirection>FromCenter</d2p1:FillDirection>
                <d2p1:FillFraction>0.1</d2p1:FillFraction>
                <d2p1:LocationName i:nil="true" />
                <d2p1:LocationNumber>0</d2p1:LocationNumber>
                <d2p1:LocationType>Custom</d2p1:LocationType>
                <d2p1:NumberOfFieldColumns>0</d2p1:NumberOfFieldColumns>
                <d2p1:NumberOfFieldRows>0</d2p1:NumberOfFieldRows>
              </d2p1:ScanLocation>
              <d2p1:ScanLocation>
                <d2p1:CustomLocationShape>
                  <d2p1:CustomShape>Single</d2p1:CustomShape>
                  <d2p1:Extents xmlns:d10p1="http://schemas.datacontract.org/2004/07/System.Windows" />
                  <d2p1:Id>b4941b17-448a-4deb-9b6b-62bb11d56455</d2p1:Id>
                  <d2p1:ReferencePoint xmlns:d10p1="http://schemas.datacontract.org/2004/07/System.Windows">
                    <d10p1:_x>6530.6947144450578</d10p1:_x>
                    <d10p1:_y>1235.0684259087998</d10p1:_y>
                  </d2p1:ReferencePoint>
                </d2p1:CustomLocationShape>
                <d2p1:DefaultZLocation>-24.424</d2p1:DefaultZLocation>
                <d2p1:DefaultZLocationChannelIndex>0</d2p1:DefaultZLocationChannelIndex>
                <d2p1:FillDirection>FromCenter</d2p1:FillDirection>
                <d2p1:FillFraction>0.1</d2p1:FillFraction>
                <d2p1:LocationName i:nil="true" />
                <d2p1:LocationNumber>0</d2p1:LocationNumber>
                <d2p1:LocationType>Custom</d2p1:LocationType>
                <d2p1:NumberOfFieldColumns>0</d2p1:NumberOfFieldColumns>
                <d2p1:NumberOfFieldRows>0</d2p1:NumberOfFieldRows>
              </d2p1:ScanLocation>
              <d2p1:ScanLocation>
                <d2p1:CustomLocationShape>
                  <d2p1:CustomShape>Single</d2p1:CustomShape>
                  <d2p1:Extents xmlns:d10p1="http://schemas.datacontract.org/2004/07/System.Windows" />
                  <d2p1:Id>1d55ea84-d73c-4c22-9b48-de21c68f24b3</d2p1:Id>
                  <d2p1:ReferencePoint xmlns:d10p1="http://schemas.datacontract.org/2004/07/System.Windows">
                    <d10p1:_x>9749.7807507402722</d10p1:_x>
                    <d10p1:_y>-362.33925970967579</d10p1:_y>
                  </d2p1:ReferencePoint>
                </d2p1:CustomLocationShape>
                <d2p1:DefaultZLocation>-30.776</d2p1:DefaultZLocation>
                <d2p1:DefaultZLocationChannelIndex>0</d2p1:DefaultZLocationChannelIndex>
                <d2p1:FillDirection>FromCenter</d2p1:FillDirection>
                <d2p1:FillFraction>0.1</d2p1:FillFraction>
                <d2p1:LocationName i:nil="true" />
                <d2p1:LocationNumber>0</d2p1:LocationNumber>
                <d2p1:LocationType>Custom</d2p1:LocationType>
                <d2p1:NumberOfFieldColumns>0</d2p1:NumberOfFieldColumns>
                <d2p1:NumberOfFieldRows>0</d2p1:NumberOfFieldRows>
              </d2p1:ScanLocation>
              <d2p1:ScanLocation>
                <d2p1:CustomLocationShape>
                  <d2p1:CustomShape>Single</d2p1:CustomShape>
                  <d2p1:Extents xmlns:d10p1="http://schemas.datacontract.org/2004/07/System.Windows" />
                  <d2p1:Id>4ac97604-ea80-4ecb-8ff5-c89fde2e7d47</d2p1:Id>
                  <d2p1:ReferencePoint xmlns:d10p1="http://schemas.datacontract.org/2004/07/System.Windows">
                    <d10p1:_x>9749.7807507402722</d10p1:_x>
                    <d10p1:_y>-362.33925970967579</d10p1:_y>
                  </d2p1:ReferencePoint>
                </d2p1:CustomLocationShape>
                <d2p1:DefaultZLocation>-30.776</d2p1:DefaultZLocation>
                <d2p1:DefaultZLocationChannelIndex>0</d2p1:DefaultZLocationChannelIndex>
                <d2p1:FillDirection>FromCenter</d2p1:FillDirection>
                <d2p1:FillFraction>0.1</d2p1:FillFraction>
                <d2p1:LocationName i:nil="true" />
                <d2p1:LocationNumber>0</d2p1:LocationNumber>
                <d2p1:LocationType>Custom</d2p1:LocationType>
                <d2p1:NumberOfFieldColumns>0</d2p1:NumberOfFieldColumns>
                <d2p1:NumberOfFieldRows>0</d2p1:NumberOfFieldRows>
              </d2p1:ScanLocation>
              <d2p1:ScanLocation>
                <d2p1:CustomLocationShape>
                  <d2p1:CustomShape>Single</d2p1:CustomShape>
                  <d2p1:Extents xmlns:d10p1="http://schemas.datacontract.org/2004/07/System.Windows" />
                  <d2p1:Id>a46e5136-8ed7-41b5-8c31-3c95f2268765</d2p1:Id>
                  <d2p1:ReferencePoint xmlns:d10p1="http://schemas.datacontract.org/2004/07/System.Windows">
                    <d10p1:_x>22024.031072359594</d10p1:_x>
                    <d10p1:_y>-1596.1132524718737</d10p1:_y>
                  </d2p1:ReferencePoint>
                </d2p1:CustomLocationShape>
                <d2p1:DefaultZLocation>-58.236</d2p1:DefaultZLocation>
                <d2p1:DefaultZLocationChannelIndex>0</d2p1:DefaultZLocationChannelIndex>
                <d2p1:FillDirection>FromCenter</d2p1:FillDirection>
                <d2p1:FillFraction>0.1</d2p1:FillFraction>
                <d2p1:LocationName i:nil="true" />
                <d2p1:LocationNumber>0</d2p1:LocationNumber>
                <d2p1:LocationType>Custom</d2p1:LocationType>
                <d2p1:NumberOfFieldColumns>0</d2p1:NumberOfFieldColumns>
                <d2p1:NumberOfFieldRows>0</d2p1:NumberOfFieldRows>
              </d2p1:ScanLocation>
              <d2p1:ScanLocation>
                <d2p1:CustomLocationShape>
                  <d2p1:CustomShape>Single</d2p1:CustomShape>
                  <d2p1:Extents xmlns:d10p1="http://schemas.datacontract.org/2004/07/System.Windows" />
                  <d2p1:Id>6857d0e3-9d45-4984-bb56-56e44b1e4964</d2p1:Id>
                  <d2p1:ReferencePoint xmlns:d10p1="http://schemas.datacontract.org/2004/07/System.Windows">
                    <d10p1:_x>22024.031072359594</d10p1:_x>
                    <d10p1:_y>-1596.1132524718737</d10p1:_y>
                  </d2p1:ReferencePoint>
                </d2p1:CustomLocationShape>
                <d2p1:DefaultZLocation>-58.236</d2p1:DefaultZLocation>
                <d2p1:DefaultZLocationChannelIndex>0</d2p1:DefaultZLocationChannelIndex>
                <d2p1:FillDirection>FromCenter</d2p1:FillDirection>
                <d2p1:FillFraction>0.1</d2p1:FillFraction>
                <d2p1:LocationName i:nil="true" />
                <d2p1:LocationNumber>0</d2p1:LocationNumber>
                <d2p1:LocationType>Custom</d2p1:LocationType>
                <d2p1:NumberOfFieldColumns>0</d2p1:NumberOfFieldColumns>
                <d2p1:NumberOfFieldRows>0</d2p1:NumberOfFieldRows>
              </d2p1:ScanLocation>
              <d2p1:ScanLocation>
                <d2p1:CustomLocationShape>
                  <d2p1:CustomShape>Single</d2p1:CustomShape>
                  <d2p1:Extents xmlns:d10p1="http://schemas.datacontract.org/2004/07/System.Windows" />
                  <d2p1:Id>fc57798c-b4f3-44b6-8269-376bde35467b</d2p1:Id>
                  <d2p1:ReferencePoint xmlns:d10p1="http://schemas.datacontract.org/2004/07/System.Windows">
                    <d10p1:_x>18644.71151734018</d10p1:_x>
                    <d10p1:_y>-459.35085343691605</d10p1:_y>
                  </d2p1:ReferencePoint>
                </d2p1:CustomLocationShape>
                <d2p1:DefaultZLocation>-47.705999999999996</d2p1:DefaultZLocation>
                <d2p1:DefaultZLocationChannelIndex>0</d2p1:DefaultZLocationChannelIndex>
                <d2p1:FillDirection>FromCenter</d2p1:FillDirection>
                <d2p1:FillFraction>0.1</d2p1:FillFraction>
                <d2p1:LocationName i:nil="true" />
                <d2p1:LocationNumber>0</d2p1:LocationNumber>
                <d2p1:LocationType>Custom</d2p1:LocationType>
                <d2p1:NumberOfFieldColumns>0</d2p1:NumberOfFieldColumns>
                <d2p1:NumberOfFieldRows>0</d2p1:NumberOfFieldRows>
              </d2p1:ScanLocation>
              <d2p1:ScanLocation>
                <d2p1:CustomLocationShape>
                  <d2p1:CustomShape>Single</d2p1:CustomShape>
                  <d2p1:Extents xmlns:d10p1="http://schemas.datacontract.org/2004/07/System.Windows" />
                  <d2p1:Id>b111f9a6-d09b-416c-a86d-4f94bc871b35</d2p1:Id>
                  <d2p1:ReferencePoint xmlns:d10p1="http://schemas.datacontract.org/2004/07/System.Windows">
                    <d10p1:_x>18644.71151734018</d10p1:_x>
                    <d10p1:_y>-459.35085343691605</d10p1:_y>
                  </d2p1:ReferencePoint>
                </d2p1:CustomLocationShape>
                <d2p1:DefaultZLocation>-47.705999999999996</d2p1:DefaultZLocation>
                <d2p1:DefaultZLocationChannelIndex>0</d2p1:DefaultZLocationChannelIndex>
                <d2p1:FillDirection>FromCenter</d2p1:FillDirection>
                <d2p1:FillFraction>0.1</d2p1:FillFraction>
                <d2p1:LocationName i:nil="true" />
                <d2p1:LocationNumber>0</d2p1:LocationNumber>
                <d2p1:LocationType>Custom</d2p1:LocationType>
                <d2p1:NumberOfFieldColumns>0</d2p1:NumberOfFieldColumns>
                <d2p1:NumberOfFieldRows>0</d2p1:NumberOfFieldRows>
              </d2p1:ScanLocation>
              <d2p1:ScanLocation>
                <d2p1:CustomLocationShape>
                  <d2p1:CustomShape>Single</d2p1:CustomShape>
                  <d2p1:Extents xmlns:d10p1="http://schemas.datacontract.org/2004/07/System.Windows" />
                  <d2p1:Id>509d0066-2e3a-4df3-a0ac-fe2c9afe1ae9</d2p1:Id>
                  <d2p1:ReferencePoint xmlns:d10p1="http://schemas.datacontract.org/2004/07/System.Windows">
                    <d10p1:_x>-7296.1939516241082</d10p1:_x>
                    <d10p1:_y>2320.39910486918</d10p1:_y>
                  </d2p1:ReferencePoint>
                </d2p1:CustomLocationShape>
                <d2p1:DefaultZLocation>-38.110589168815714</d2p1:DefaultZLocation>
                <d2p1:DefaultZLocationChannelIndex>0</d2p1:DefaultZLocationChannelIndex>
                <d2p1:FillDirection>FromCenter</d2p1:FillDirection>
                <d2p1:FillFraction>0.1</d2p1:FillFraction>
                <d2p1:LocationName i:nil="true" />
                <d2p1:LocationNumber>0</d2p1:LocationNumber>
                <d2p1:LocationType>Custom</d2p1:LocationType>
                <d2p1:NumberOfFieldColumns>0</d2p1:NumberOfFieldColumns>
                <d2p1:NumberOfFieldRows>0</d2p1:NumberOfFieldRows>
              </d2p1:ScanLocation>
              <d2p1:ScanLocation>
                <d2p1:CustomLocationShape>
                  <d2p1:CustomShape>Single</d2p1:CustomShape>
                  <d2p1:Extents xmlns:d10p1="http://schemas.datacontract.org/2004/07/System.Windows" />
                  <d2p1:Id>5f5b7342-719e-4374-b5b3-aebe8cd7a13b</d2p1:Id>
                  <d2p1:ReferencePoint xmlns:d10p1="http://schemas.datacontract.org/2004/07/System.Windows">
                    <d10p1:_x>-7296.1939516241082</d10p1:_x>
                    <d10p1:_y>2320.39910486918</d10p1:_y>
                  </d2p1:ReferencePoint>
                </d2p1:CustomLocationShape>
                <d2p1:DefaultZLocation>-38.110589168815714</d2p1:DefaultZLocation>
                <d2p1:DefaultZLocationChannelIndex>0</d2p1:DefaultZLocationChannelIndex>
                <d2p1:FillDirection>FromCenter</d2p1:FillDirection>
                <d2p1:FillFraction>0.1</d2p1:FillFraction>
                <d2p1:LocationName i:nil="true" />
                <d2p1:LocationNumber>0</d2p1:LocationNumber>
                <d2p1:LocationType>Custom</d2p1:LocationType>
                <d2p1:NumberOfFieldColumns>0</d2p1:NumberOfFieldColumns>
                <d2p1:NumberOfFieldRows>0</d2p1:NumberOfFieldRows>
              </d2p1:ScanLocation>
              <d2p1:ScanLocation>
                <d2p1:CustomLocationShape>
                  <d2p1:CustomShape>Single</d2p1:CustomShape>
                  <d2p1:Extents xmlns:d10p1="http://schemas.datacontract.org/2004/07/System.Windows" />
                  <d2p1:Id>465cdc38-e471-46d8-8533-98f7ee0468fd</d2p1:Id>
                  <d2p1:ReferencePoint xmlns:d10p1="http://schemas.datacontract.org/2004/07/System.Windows">
                    <d10p1:_x>9954.0624944533938</d10p1:_x>
                    <d10p1:_y>2386.1257775078611</d10p1:_y>
                  </d2p1:ReferencePoint>
                </d2p1:CustomLocationShape>
                <d2p1:DefaultZLocation>-72.7594108311843</d2p1:DefaultZLocation>
                <d2p1:DefaultZLocationChannelIndex>0</d2p1:DefaultZLocationChannelIndex>
                <d2p1:FillDirection>FromCenter</d2p1:FillDirection>
                <d2p1:FillFraction>0.1</d2p1:FillFraction>
                <d2p1:LocationName i:nil="true" />
                <d2p1:LocationNumber>0</d2p1:LocationNumber>
                <d2p1:LocationType>Custom</d2p1:LocationType>
                <d2p1:NumberOfFieldColumns>0</d2p1:NumberOfFieldColumns>
                <d2p1:NumberOfFieldRows>0</d2p1:NumberOfFieldRows>
              </d2p1:ScanLocation>
              <d2p1:ScanLocation>
                <d2p1:CustomLocationShape>
                  <d2p1:CustomShape>Single</d2p1:CustomShape>
                  <d2p1:Extents xmlns:d10p1="http://schemas.datacontract.org/2004/07/System.Windows" />
                  <d2p1:Id>d3a18edf-f1ab-4780-87a7-18c27a8a83db</d2p1:Id>
                  <d2p1:ReferencePoint xmlns:d10p1="http://schemas.datacontract.org/2004/07/System.Windows">
                    <d10p1:_x>9954.0624944533938</d10p1:_x>
                    <d10p1:_y>2386.1257775078611</d10p1:_y>
                  </d2p1:ReferencePoint>
                </d2p1:CustomLocationShape>
                <d2p1:DefaultZLocation>-72.7594108311843</d2p1:DefaultZLocation>
                <d2p1:DefaultZLocationChannelIndex>0</d2p1:DefaultZLocationChannelIndex>
                <d2p1:FillDirection>FromCenter</d2p1:FillDirection>
                <d2p1:FillFraction>0.1</d2p1:FillFraction>
                <d2p1:LocationName i:nil="true" />
                <d2p1:LocationNumber>0</d2p1:LocationNumber>
                <d2p1:LocationType>Custom</d2p1:LocationType>
                <d2p1:NumberOfFieldColumns>0</d2p1:NumberOfFieldColumns>
                <d2p1:NumberOfFieldRows>0</d2p1:NumberOfFieldRows>
              </d2p1:ScanLocation>
              <d2p1:ScanLocation>
                <d2p1:CustomLocationShape>
                  <d2p1:CustomShape>Single</d2p1:CustomShape>
                  <d2p1:Extents xmlns:d10p1="http://schemas.datacontract.org/2004/07/System.Windows" />
                  <d2p1:Id>73b6940f-38f6-4aad-bac6-e1022c9cb9e7</d2p1:Id>
                  <d2p1:ReferencePoint xmlns:d10p1="http://schemas.datacontract.org/2004/07/System.Windows">
                    <d10p1:_x>-7740.1653020331369</d10p1:_x>
                    <d10p1:_y>4105.9486248727617</d10p1:_y>
                  </d2p1:ReferencePoint>
                </d2p1:CustomLocationShape>
                <d2p1:DefaultZLocation>-28.91941083118429</d2p1:DefaultZLocation>
                <d2p1:DefaultZLocationChannelIndex>0</d2p1:DefaultZLocationChannelIndex>
                <d2p1:FillDirection>FromCenter</d2p1:FillDirection>
                <d2p1:FillFraction>0.1</d2p1:FillFraction>
                <d2p1:LocationName i:nil="true" />
                <d2p1:LocationNumber>0</d2p1:LocationNumber>
                <d2p1:LocationType>Custom</d2p1:LocationType>
                <d2p1:NumberOfFieldColumns>0</d2p1:NumberOfFieldColumns>
                <d2p1:NumberOfFieldRows>0</d2p1:NumberOfFieldRows>
              </d2p1:ScanLocation>
              <d2p1:ScanLocation>
                <d2p1:CustomLocationShape>
                  <d2p1:CustomShape>Single</d2p1:CustomShape>
                  <d2p1:Extents xmlns:d10p1="http://schemas.datacontract.org/2004/07/System.Windows" />
                  <d2p1:Id>1c9d66b7-7d66-49be-a0ad-1d482e0479ea</d2p1:Id>
                  <d2p1:ReferencePoint xmlns:d10p1="http://schemas.datacontract.org/2004/07/System.Windows">
                    <d10p1:_x>-7740.1653020331369</d10p1:_x>
                    <d10p1:_y>4105.9486248727617</d10p1:_y>
                  </d2p1:ReferencePoint>
                </d2p1:CustomLocationShape>
                <d2p1:DefaultZLocation>-28.91941083118429</d2p1:DefaultZLocation>
                <d2p1:DefaultZLocationChannelIndex>0</d2p1:DefaultZLocationChannelIndex>
                <d2p1:FillDirection>FromCenter</d2p1:FillDirection>
                <d2p1:FillFraction>0.1</d2p1:FillFraction>
                <d2p1:LocationName i:nil="true" />
                <d2p1:LocationNumber>0</d2p1:LocationNumber>
                <d2p1:LocationType>Custom</d2p1:LocationType>
                <d2p1:NumberOfFieldColumns>0</d2p1:NumberOfFieldColumns>
                <d2p1:NumberOfFieldRows>0</d2p1:NumberOfFieldRows>
              </d2p1:ScanLocation>
              <d2p1:ScanLocation>
                <d2p1:CustomLocationShape>
                  <d2p1:CustomShape>Single</d2p1:CustomShape>
                  <d2p1:Extents xmlns:d10p1="http://schemas.datacontract.org/2004/07/System.Windows" />
                  <d2p1:Id>3eecb15b-4fb1-487d-9e6a-a8f44891b31b</d2p1:Id>
                  <d2p1:ReferencePoint xmlns:d10p1="http://schemas.datacontract.org/2004/07/System.Windows">
                    <d10p1:_x>-6669.680192274971</d10p1:_x>
                    <d10p1:_y>3495.3340879097227</d10p1:_y>
                  </d2p1:ReferencePoint>
                </d2p1:CustomLocationShape>
                <d2p1:DefaultZLocation>-33.869669652185394</d2p1:DefaultZLocation>
                <d2p1:DefaultZLocationChannelIndex>0</d2p1:DefaultZLocationChannelIndex>
                <d2p1:FillDirection>FromCenter</d2p1:FillDirection>
                <d2p1:FillFraction>0.1</d2p1:FillFraction>
                <d2p1:LocationName i:nil="true" />
                <d2p1:LocationNumber>0</d2p1:LocationNumber>
                <d2p1:LocationType>Custom</d2p1:LocationType>
                <d2p1:NumberOfFieldColumns>0</d2p1:NumberOfFieldColumns>
                <d2p1:NumberOfFieldRows>0</d2p1:NumberOfFieldRows>
              </d2p1:ScanLocation>
              <d2p1:ScanLocation>
                <d2p1:CustomLocationShape>
                  <d2p1:CustomShape>Single</d2p1:CustomShape>
                  <d2p1:Extents xmlns:d10p1="http://schemas.datacontract.org/2004/07/System.Windows" />
                  <d2p1:Id>0fc62aed-4fde-47e6-9759-e4b0681df70f</d2p1:Id>
                  <d2p1:ReferencePoint xmlns:d10p1="http://schemas.datacontract.org/2004/07/System.Windows">
                    <d10p1:_x>-6669.680192274971</d10p1:_x>
                    <d10p1:_y>3495.3340879097227</d10p1:_y>
                  </d2p1:ReferencePoint>
                </d2p1:CustomLocationShape>
                <d2p1:DefaultZLocation>-33.869669652185394</d2p1:DefaultZLocation>
                <d2p1:DefaultZLocationChannelIndex>0</d2p1:DefaultZLocationChannelIndex>
                <d2p1:FillDirection>FromCenter</d2p1:FillDirection>
                <d2p1:FillFraction>0.1</d2p1:FillFraction>
                <d2p1:LocationName i:nil="true" />
                <d2p1:LocationNumber>0</d2p1:LocationNumber>
                <d2p1:LocationType>Custom</d2p1:LocationType>
                <d2p1:NumberOfFieldColumns>0</d2p1:NumberOfFieldColumns>
                <d2p1:NumberOfFieldRows>0</d2p1:NumberOfFieldRows>
              </d2p1:ScanLocation>
              <d2p1:ScanLocation>
                <d2p1:CustomLocationShape>
                  <d2p1:CustomShape>Single</d2p1:CustomShape>
                  <d2p1:Extents xmlns:d10p1="http://schemas.datacontract.org/2004/07/System.Windows" />
                  <d2p1:Id>b3c88a0c-f280-413e-81c4-9ff9c195811e</d2p1:Id>
                  <d2p1:ReferencePoint xmlns:d10p1="http://schemas.datacontract.org/2004/07/System.Windows">
                    <d10p1:_x>9089.6435293288978</d10p1:_x>
                    <d10p1:_y>1100.5590050256253</d10p1:_y>
                  </d2p1:ReferencePoint>
                </d2p1:CustomLocationShape>
                <d2p1:DefaultZLocation>-69.837869652185418</d2p1:DefaultZLocation>
                <d2p1:DefaultZLocationChannelIndex>0</d2p1:DefaultZLocationChannelIndex>
                <d2p1:FillDirection>FromCenter</d2p1:FillDirection>
                <d2p1:FillFraction>0.1</d2p1:FillFraction>
                <d2p1:LocationName i:nil="true" />
                <d2p1:LocationNumber>0</d2p1:LocationNumber>
                <d2p1:LocationType>Custom</d2p1:LocationType>
                <d2p1:NumberOfFieldColumns>0</d2p1:NumberOfFieldColumns>
                <d2p1:NumberOfFieldRows>0</d2p1:NumberOfFieldRows>
              </d2p1:ScanLocation>
              <d2p1:ScanLocation>
                <d2p1:CustomLocationShape>
                  <d2p1:CustomShape>Single</d2p1:CustomShape>
                  <d2p1:Extents xmlns:d10p1="http://schemas.datacontract.org/2004/07/System.Windows" />
                  <d2p1:Id>90ee274c-8608-4cfe-8fbb-56d824cd0afd</d2p1:Id>
                  <d2p1:ReferencePoint xmlns:d10p1="http://schemas.datacontract.org/2004/07/System.Windows">
                    <d10p1:_x>9089.6435293288978</d10p1:_x>
                    <d10p1:_y>1100.5590050256253</d10p1:_y>
                  </d2p1:ReferencePoint>
                </d2p1:CustomLocationShape>
                <d2p1:DefaultZLocation>-69.837869652185418</d2p1:DefaultZLocation>
                <d2p1:DefaultZLocationChannelIndex>0</d2p1:DefaultZLocationChannelIndex>
                <d2p1:FillDirection>FromCenter</d2p1:FillDirection>
                <d2p1:FillFraction>0.1</d2p1:FillFraction>
                <d2p1:LocationName i:nil="true" />
                <d2p1:LocationNumber>0</d2p1:LocationNumber>
                <d2p1:LocationType>Custom</d2p1:LocationType>
                <d2p1:NumberOfFieldColumns>0</d2p1:NumberOfFieldColumns>
                <d2p1:NumberOfFieldRows>0</d2p1:NumberOfFieldRows>
              </d2p1:ScanLocation>
              <d2p1:ScanLocation>
                <d2p1:CustomLocationShape>
                  <d2p1:CustomShape>Single</d2p1:CustomShape>
                  <d2p1:Extents xmlns:d10p1="http://schemas.datacontract.org/2004/07/System.Windows" />
                  <d2p1:Id>e8eee0cc-5dc9-4008-8c50-7a611cb591ef</d2p1:Id>
                  <d2p1:ReferencePoint xmlns:d10p1="http://schemas.datacontract.org/2004/07/System.Windows">
                    <d10p1:_x>9012.1266301290379</d10p1:_x>
                    <d10p1:_y>1467.8122395882331</d10p1:_y>
                  </d2p1:ReferencePoint>
                </d2p1:CustomLocationShape>
                <d2p1:DefaultZLocation>-69.504389652185409</d2p1:DefaultZLocation>
                <d2p1:DefaultZLocationChannelIndex>0</d2p1:DefaultZLocationChannelIndex>
                <d2p1:FillDirection>FromCenter</d2p1:FillDirection>
                <d2p1:FillFraction>0.1</d2p1:FillFraction>
                <d2p1:LocationName i:nil="true" />
                <d2p1:LocationNumber>0</d2p1:LocationNumber>
                <d2p1:LocationType>Custom</d2p1:LocationType>
                <d2p1:NumberOfFieldColumns>0</d2p1:NumberOfFieldColumns>
                <d2p1:NumberOfFieldRows>0</d2p1:NumberOfFieldRows>
              </d2p1:ScanLocation>
              <d2p1:ScanLocation>
                <d2p1:CustomLocationShape>
                  <d2p1:CustomShape>Single</d2p1:CustomShape>
                  <d2p1:Extents xmlns:d10p1="http://schemas.datacontract.org/2004/07/System.Windows" />
                  <d2p1:Id>f11729a8-64a6-4274-96c8-8800fe39325b</d2p1:Id>
                  <d2p1:ReferencePoint xmlns:d10p1="http://schemas.datacontract.org/2004/07/System.Windows">
                    <d10p1:_x>9012.1266301290379</d10p1:_x>
                    <d10p1:_y>1467.8122395882331</d10p1:_y>
                  </d2p1:ReferencePoint>
                </d2p1:CustomLocationShape>
                <d2p1:DefaultZLocation>-69.504389652185409</d2p1:DefaultZLocation>
                <d2p1:DefaultZLocationChannelIndex>0</d2p1:DefaultZLocationChannelIndex>
                <d2p1:FillDirection>FromCenter</d2p1:FillDirection>
                <d2p1:FillFraction>0.1</d2p1:FillFraction>
                <d2p1:LocationName i:nil="true" />
                <d2p1:LocationNumber>0</d2p1:LocationNumber>
                <d2p1:LocationType>Custom</d2p1:LocationType>
                <d2p1:NumberOfFieldColumns>0</d2p1:NumberOfFieldColumns>
                <d2p1:NumberOfFieldRows>0</d2p1:NumberOfFieldRows>
              </d2p1:ScanLocation>
              <d2p1:ScanLocation>
                <d2p1:CustomLocationShape>
                  <d2p1:CustomShape>Single</d2p1:CustomShape>
                  <d2p1:Extents xmlns:d10p1="http://schemas.datacontract.org/2004/07/System.Windows" />
                  <d2p1:Id>55d28482-de75-47c2-beee-91283592795c</d2p1:Id>
                  <d2p1:ReferencePoint xmlns:d10p1="http://schemas.datacontract.org/2004/07/System.Windows">
                    <d10p1:_x>24916.26760421156</d10p1:_x>
                    <d10p1:_y>184.39081942820306</d10p1:_y>
                  </d2p1:ReferencePoint>
                </d2p1:CustomLocationShape>
                <d2p1:DefaultZLocation>-102.23941083118429</d2p1:DefaultZLocation>
                <d2p1:DefaultZLocationChannelIndex>0</d2p1:DefaultZLocationChannelIndex>
                <d2p1:FillDirection>FromCenter</d2p1:FillDirection>
                <d2p1:FillFraction>0.1</d2p1:FillFraction>
                <d2p1:LocationName i:nil="true" />
                <d2p1:LocationNumber>0</d2p1:LocationNumber>
                <d2p1:LocationType>Custom</d2p1:LocationType>
                <d2p1:NumberOfFieldColumns>0</d2p1:NumberOfFieldColumns>
                <d2p1:NumberOfFieldRows>0</d2p1:NumberOfFieldRows>
              </d2p1:ScanLocation>
              <d2p1:ScanLocation>
                <d2p1:CustomLocationShape>
                  <d2p1:CustomShape>Single</d2p1:CustomShape>
                  <d2p1:Extents xmlns:d10p1="http://schemas.datacontract.org/2004/07/System.Windows" />
                  <d2p1:Id>a20d934d-c0c6-4c39-b594-bf81debff21c</d2p1:Id>
                  <d2p1:ReferencePoint xmlns:d10p1="http://schemas.datacontract.org/2004/07/System.Windows">
                    <d10p1:_x>24916.26760421156</d10p1:_x>
                    <d10p1:_y>184.39081942820306</d10p1:_y>
                  </d2p1:ReferencePoint>
                </d2p1:CustomLocationShape>
                <d2p1:DefaultZLocation>-102.23941083118429</d2p1:DefaultZLocation>
                <d2p1:DefaultZLocationChannelIndex>0</d2p1:DefaultZLocationChannelIndex>
                <d2p1:FillDirection>FromCenter</d2p1:FillDirection>
                <d2p1:FillFraction>0.1</d2p1:FillFraction>
                <d2p1:LocationName i:nil="true" />
                <d2p1:LocationNumber>0</d2p1:LocationNumber>
                <d2p1:LocationType>Custom</d2p1:LocationType>
                <d2p1:NumberOfFieldColumns>0</d2p1:NumberOfFieldColumns>
                <d2p1:NumberOfFieldRows>0</d2p1:NumberOfFieldRows>
              </d2p1:ScanLocation>
              <d2p1:ScanLocation>
                <d2p1:CustomLocationShape>
                  <d2p1:CustomShape>Single</d2p1:CustomShape>
                  <d2p1:Extents xmlns:d10p1="http://schemas.datacontract.org/2004/07/System.Windows" />
                  <d2p1:Id>4fe6ffdc-cd7a-4c30-9177-0534e865230b</d2p1:Id>
                  <d2p1:ReferencePoint xmlns:d10p1="http://schemas.datacontract.org/2004/07/System.Windows">
                    <d10p1:_x>24893.564410612707</d10p1:_x>
                    <d10p1:_y>-31.893273370506989</d10p1:_y>
                  </d2p1:ReferencePoint>
                </d2p1:CustomLocationShape>
                <d2p1:DefaultZLocation>-102.24497965218546</d2p1:DefaultZLocation>
                <d2p1:DefaultZLocationChannelIndex>0</d2p1:DefaultZLocationChannelIndex>
                <d2p1:FillDirection>FromCenter</d2p1:FillDirection>
                <d2p1:FillFraction>0.1</d2p1:FillFraction>
                <d2p1:LocationName i:nil="true" />
                <d2p1:LocationNumber>0</d2p1:LocationNumber>
                <d2p1:LocationType>Custom</d2p1:LocationType>
                <d2p1:NumberOfFieldColumns>0</d2p1:NumberOfFieldColumns>
                <d2p1:NumberOfFieldRows>0</d2p1:NumberOfFieldRows>
              </d2p1:ScanLocation>
              <d2p1:ScanLocation>
                <d2p1:CustomLocationShape>
                  <d2p1:CustomShape>Single</d2p1:CustomShape>
                  <d2p1:Extents xmlns:d10p1="http://schemas.datacontract.org/2004/07/System.Windows" />
                  <d2p1:Id>2dc95306-a2f5-407f-8b1c-8ffede48bf9f</d2p1:Id>
                  <d2p1:ReferencePoint xmlns:d10p1="http://schemas.datacontract.org/2004/07/System.Windows">
                    <d10p1:_x>24893.564410612707</d10p1:_x>
                    <d10p1:_y>-31.893273370506989</d10p1:_y>
                  </d2p1:ReferencePoint>
                </d2p1:CustomLocationShape>
                <d2p1:DefaultZLocation>-102.24497965218546</d2p1:DefaultZLocation>
                <d2p1:DefaultZLocationChannelIndex>0</d2p1:DefaultZLocationChannelIndex>
                <d2p1:FillDirection>FromCenter</d2p1:FillDirection>
                <d2p1:FillFraction>0.1</d2p1:FillFraction>
                <d2p1:LocationName i:nil="true" />
                <d2p1:LocationNumber>0</d2p1:LocationNumber>
                <d2p1:LocationType>Custom</d2p1:LocationType>
                <d2p1:NumberOfFieldColumns>0</d2p1:NumberOfFieldColumns>
                <d2p1:NumberOfFieldRows>0</d2p1:NumberOfFieldRows>
              </d2p1:ScanLocation>
              <d2p1:ScanLocation>
                <d2p1:CustomLocationShape>
                  <d2p1:CustomShape>Single</d2p1:CustomShape>
                  <d2p1:Extents xmlns:d10p1="http://schemas.datacontract.org/2004/07/System.Windows" />
                  <d2p1:Id>290448b7-57c5-41dc-bf73-5adf68b0b4b5</d2p1:Id>
                  <d2p1:ReferencePoint xmlns:d10p1="http://schemas.datacontract.org/2004/07/System.Windows">
                    <d10p1:_x>-10792.913444753622</d10p1:_x>
                    <d10p1:_y>328.79398102132711</d10p1:_y>
                  </d2p1:ReferencePoint>
                </d2p1:CustomLocationShape>
                <d2p1:DefaultZLocation>-19.719410831184291</d2p1:DefaultZLocation>
                <d2p1:DefaultZLocationChannelIndex>0</d2p1:DefaultZLocationChannelIndex>
                <d2p1:FillDirection>FromCenter</d2p1:FillDirection>
                <d2p1:FillFraction>0.1</d2p1:FillFraction>
                <d2p1:LocationName i:nil="true" />
                <d2p1:LocationNumber>0</d2p1:LocationNumber>
                <d2p1:LocationType>Custom</d2p1:LocationType>
                <d2p1:NumberOfFieldColumns>0</d2p1:NumberOfFieldColumns>
                <d2p1:NumberOfFieldRows>0</d2p1:NumberOfFieldRows>
              </d2p1:ScanLocation>
              <d2p1:ScanLocation>
                <d2p1:CustomLocationShape>
                  <d2p1:CustomShape>Single</d2p1:CustomShape>
                  <d2p1:Extents xmlns:d10p1="http://schemas.datacontract.org/2004/07/System.Windows" />
                  <d2p1:Id>89b15717-5ca4-42c3-a77e-340c2f62f554</d2p1:Id>
                  <d2p1:ReferencePoint xmlns:d10p1="http://schemas.datacontract.org/2004/07/System.Windows">
                    <d10p1:_x>-9273.74948119359</d10p1:_x>
                    <d10p1:_y>64.239340388376149</d10p1:_y>
                  </d2p1:ReferencePoint>
                </d2p1:CustomLocationShape>
                <d2p1:DefaultZLocation>-22.059410831184291</d2p1:DefaultZLocation>
                <d2p1:DefaultZLocationChannelIndex>0</d2p1:DefaultZLocationChannelIndex>
                <d2p1:FillDirection>FromCenter</d2p1:FillDirection>
                <d2p1:FillFraction>0.1</d2p1:FillFraction>
                <d2p1:LocationName i:nil="true" />
                <d2p1:LocationNumber>0</d2p1:LocationNumber>
                <d2p1:LocationType>Custom</d2p1:LocationType>
                <d2p1:NumberOfFieldColumns>0</d2p1:NumberOfFieldColumns>
                <d2p1:NumberOfFieldRows>0</d2p1:NumberOfFieldRows>
              </d2p1:ScanLocation>
              <d2p1:ScanLocation>
                <d2p1:CustomLocationShape>
                  <d2p1:CustomShape>Single</d2p1:CustomShape>
                  <d2p1:Extents xmlns:d10p1="http://schemas.datacontract.org/2004/07/System.Windows" />
                  <d2p1:Id>dfafb4e0-b982-4b50-acca-5252cdcbd6ea</d2p1:Id>
                  <d2p1:ReferencePoint xmlns:d10p1="http://schemas.datacontract.org/2004/07/System.Windows">
                    <d10p1:_x>-9273.74948119359</d10p1:_x>
                    <d10p1:_y>64.239340388376149</d10p1:_y>
                  </d2p1:ReferencePoint>
                </d2p1:CustomLocationShape>
                <d2p1:DefaultZLocation>-22.059410831184291</d2p1:DefaultZLocation>
                <d2p1:DefaultZLocationChannelIndex>0</d2p1:DefaultZLocationChannelIndex>
                <d2p1:FillDirection>FromCenter</d2p1:FillDirection>
                <d2p1:FillFraction>0.1</d2p1:FillFraction>
                <d2p1:LocationName i:nil="true" />
                <d2p1:LocationNumber>0</d2p1:LocationNumber>
                <d2p1:LocationType>Custom</d2p1:LocationType>
                <d2p1:NumberOfFieldColumns>0</d2p1:NumberOfFieldColumns>
                <d2p1:NumberOfFieldRows>0</d2p1:NumberOfFieldRows>
              </d2p1:ScanLocation>
              <d2p1:ScanLocation>
                <d2p1:CustomLocationShape>
                  <d2p1:CustomShape>Single</d2p1:CustomShape>
                  <d2p1:Extents xmlns:d10p1="http://schemas.datacontract.org/2004/07/System.Windows" />
                  <d2p1:Id>f6629e17-812e-4b84-98f5-c7d4f537c80c</d2p1:Id>
                  <d2p1:ReferencePoint xmlns:d10p1="http://schemas.datacontract.org/2004/07/System.Windows">
                    <d10p1:_x>-9273.74948119359</d10p1:_x>
                    <d10p1:_y>64.239340388376149</d10p1:_y>
                  </d2p1:ReferencePoint>
                </d2p1:CustomLocationShape>
                <d2p1:DefaultZLocation>-22.059410831184291</d2p1:DefaultZLocation>
                <d2p1:DefaultZLocationChannelIndex>0</d2p1:DefaultZLocationChannelIndex>
                <d2p1:FillDirection>FromCenter</d2p1:FillDirection>
                <d2p1:FillFraction>0.1</d2p1:FillFraction>
                <d2p1:LocationName i:nil="true" />
                <d2p1:LocationNumber>0</d2p1:LocationNumber>
                <d2p1:LocationType>Custom</d2p1:LocationType>
                <d2p1:NumberOfFieldColumns>0</d2p1:NumberOfFieldColumns>
                <d2p1:NumberOfFieldRows>0</d2p1:NumberOfFieldRows>
              </d2p1:ScanLocation>
              <d2p1:ScanLocation>
                <d2p1:CustomLocationShape>
                  <d2p1:CustomShape>Single</d2p1:CustomShape>
                  <d2p1:Extents xmlns:d10p1="http://schemas.datacontract.org/2004/07/System.Windows" />
                  <d2p1:Id>8bfc1af8-063d-4461-a641-ff9852a052ce</d2p1:Id>
                  <d2p1:ReferencePoint xmlns:d10p1="http://schemas.datacontract.org/2004/07/System.Windows">
                    <d10p1:_x>-7836.9866972322779</d10p1:_x>
                    <d10p1:_y>2084.4473403883749</d10p1:_y>
                  </d2p1:ReferencePoint>
                </d2p1:CustomLocationShape>
                <d2p1:DefaultZLocation>-28.009949652185469</d2p1:DefaultZLocation>
                <d2p1:DefaultZLocationChannelIndex>0</d2p1:DefaultZLocationChannelIndex>
                <d2p1:FillDirection>FromCenter</d2p1:FillDirection>
                <d2p1:FillFraction>0.1</d2p1:FillFraction>
                <d2p1:LocationName i:nil="true" />
                <d2p1:LocationNumber>0</d2p1:LocationNumber>
                <d2p1:LocationType>Custom</d2p1:LocationType>
                <d2p1:NumberOfFieldColumns>0</d2p1:NumberOfFieldColumns>
                <d2p1:NumberOfFieldRows>0</d2p1:NumberOfFieldRows>
              </d2p1:ScanLocation>
            </d2p1:ScanLocations>
            <d2p1:VesselHolderAndAreas xmlns:d7p1="http://schemas.microsoft.com/2003/10/Serialization/Arrays">
              <d7p1:KeyValueOfstringArrayOfAreaWithLocationsszyYO4SQ>
                <d7p1:Key>Top Slide</d7p1:Key>
                <d7p1:Value>
                  <d2p1:AreaWithLocations>
                    <d2p1:LocationIds>
                      <d7p1:int>0</d7p1:int>
                    </d2p1:LocationIds>
                    <d2p1:VesselAreaSpecification>
                      <d2p1:AreaGridIndex>0</d2p1:AreaGridIndex>
                      <d2p1:Column>0</d2p1:Column>
                      <d2p1:Row>0</d2p1:Row>
                    </d2p1:VesselAreaSpecification>
                  </d2p1:AreaWithLocations>
                </d7p1:Value>
              </d7p1:KeyValueOfstringArrayOfAreaWithLocationsszyYO4SQ>
            </d2p1:VesselHolderAndAreas>
          </d2p1:LocationSequence>
          <d2p1:RunSequenceChannels>
            <d2p1:ChannelSequence>
              <d2p1:Capture>false</d2p1:Capture>
              <d2p1:CaptureZStack>false</d2p1:CaptureZStack>
              <d2p1:ChannelIndex>0</d2p1:ChannelIndex>
              <d2p1:ZStackSettings>
                <d2p1:NumberOfSteps>2</d2p1:NumberOfSteps>
                <d2p1:ProjectionMethod>Maximum</d2p1:ProjectionMethod>
                <d2p1:StepSize>0.33058916881571115</d2p1:StepSize>
                <d2p1:ZOffset>0</d2p1:ZOffset>
              </d2p1:ZStackSettings>
            </d2p1:ChannelSequence>
            <d2p1:ChannelSequence>
              <d2p1:Capture>false</d2p1:Capture>
              <d2p1:CaptureZStack>false</d2p1:CaptureZStack>
              <d2p1:ChannelIndex>1</d2p1:ChannelIndex>
              <d2p1:ZStackSettings>
                <d2p1:NumberOfSteps>2</d2p1:NumberOfSteps>
                <d2p1:ProjectionMethod>Maximum</d2p1:ProjectionMethod>
                <d2p1:StepSize>0.33058916881571115</d2p1:StepSize>
                <d2p1:ZOffset>0</d2p1:ZOffset>
              </d2p1:ZStackSettings>
            </d2p1:ChannelSequence>
            <d2p1:ChannelSequence>
              <d2p1:Capture>false</d2p1:Capture>
              <d2p1:CaptureZStack>false</d2p1:CaptureZStack>
              <d2p1:ChannelIndex>2</d2p1:ChannelIndex>
              <d2p1:ZStackSettings>
                <d2p1:NumberOfSteps>2</d2p1:NumberOfSteps>
                <d2p1:ProjectionMethod>Maximum</d2p1:ProjectionMethod>
                <d2p1:StepSize>0.33058916881571115</d2p1:StepSize>
                <d2p1:ZOffset>0</d2p1:ZOffset>
              </d2p1:ZStackSettings>
            </d2p1:ChannelSequence>
            <d2p1:ChannelSequence>
              <d2p1:Capture>false</d2p1:Capture>
              <d2p1:CaptureZStack>false</d2p1:CaptureZStack>
              <d2p1:ChannelIndex>3</d2p1:ChannelIndex>
              <d2p1:ZStackSettings>
                <d2p1:NumberOfSteps>2</d2p1:NumberOfSteps>
                <d2p1:ProjectionMethod>Maximum</d2p1:ProjectionMethod>
                <d2p1:StepSize>0.33058916881571115</d2p1:StepSize>
                <d2p1:ZOffset>0</d2p1:ZOffset>
              </d2p1:ZStackSettings>
            </d2p1:ChannelSequence>
          </d2p1:RunSequenceChannels>
          <d2p1:Runs>
            <d2p1:Run>
              <d2p1:IncubatorSettings>
                <d2p1:Co2Enabled>false</d2p1:Co2Enabled>
                <d2p1:Co2Percent>0</d2p1:Co2Percent>
                <d2p1:OxygenEnabled>false</d2p1:OxygenEnabled>
                <d2p1:OxygenPercent>0</d2p1:OxygenPercent>
                <d2p1:ShutdownMinutes>0</d2p1:ShutdownMinutes>
                <d2p1:ShutdownOption>ManualShutdown</d2p1:ShutdownOption>
                <d2p1:Temperature>0</d2p1:Temperature>
                <d2p1:UseHumidity>false</d2p1:UseHumidity>
                <d2p1:UseIncubator>false</d2p1:UseIncubator>
              </d2p1:IncubatorSettings>
              <d2p1:NumberOfIntervals>1</d2p1:NumberOfIntervals>
              <d2p1:NumberOfZstacksAcquired>0</d2p1:NumberOfZstacksAcquired>
              <d2p1:PreDelay>PT0S</d2p1:PreDelay>
              <d2p1:TotalDuration>PT0S</d2p1:TotalDuration>
              <d2p1:IntervalDuration>PT0S</d2p1:IntervalDuration>
            </d2p1:Run>
          </d2p1:Runs>
          <d2p1:UseIncubator>false</d2p1:UseIncubator>
          <d2p1:_protocolInstrumentSettings xmlns:d6p1="http://schemas.datacontract.org/2004/07/Thermo.Data.Admin.UserDefined">
            <d6p1:CameraModeValues>
              <d6p1:Binning>1</d6p1:Binning>
              <d6p1:SettingsValue xmlns:d8p1="http://schemas.datacontract.org/2004/07/System.Collections.ObjectModel" i:type="d8p1:ReadOnlyDictionaryOfstringdouble">
                <d8p1:m_dictionary xmlns:d9p1="http://schemas.microsoft.com/2003/10/Serialization/Arrays">
                  <d9p1:KeyValueOfstringdouble>
                    <d9p1:Key>WhiteBalanceRed</d9p1:Key>
                    <d9p1:Value>0</d9p1:Value>
                  </d9p1:KeyValueOfstringdouble>
                  <d9p1:KeyValueOfstringdouble>
                    <d9p1:Key>WhiteBalanceGreen</d9p1:Key>
                    <d9p1:Value>0</d9p1:Value>
                  </d9p1:KeyValueOfstringdouble>
                  <d9p1:KeyValueOfstringdouble>
                    <d9p1:Key>WhiteBalanceBlue</d9p1:Key>
                    <d9p1:Value>0</d9p1:Value>
                  </d9p1:KeyValueOfstringdouble>
                </d8p1:m_dictionary>
              </d6p1:SettingsValue>
            </d6p1:CameraModeValues>
            <d6p1:CameraSpecification xmlns:d7p1="http://schemas.datacontract.org/2004/07/Thermo.Automation.Camera">
              <d7p1:FactoryName>PointGreyResearch</d7p1:FactoryName>
              <d7p1:ModelName>Flea3 FL3-U3-13S2M</d7p1:ModelName>
            </d6p1:CameraSpecification>
            <d6p1:Objective>
              <d6p1:Manufacturer>Olympus</d6p1:Manufacturer>
              <d6p1:PartNumber>AMEP4694</d6p1:PartNumber>
            </d6p1:Objective>
          </d2p1:_protocolInstrumentSettings>
        </d2p1:RunSequenceV2>
      </d2p1:RunSequencesV2>
    </d2p1:ScanSequence>
    <d2p1:StageInsertSpec>
      <d2p1:Manufacturer>Evos</d2p1:Manufacturer>
      <d2p1:PartNumber>AMEP-VH021</d2p1:PartNumber>
    </d2p1:StageInsertSpec>
    <d2p1:Version>2</d2p1:Version>
    <d2p1:VesselVersionIdentifier xmlns:d3p1="http://schemas.microsoft.com/2003/10/Serialization/Arrays">
      <d3p1:KeyValueOfstringguid>
        <d3p1:Key>Top Slide</d3p1:Key>
        <d3p1:Value>3dbd3380-3f91-4fb7-a1e5-a05c0d7a6445</d3p1:Value>
      </d3p1:KeyValueOfstringguid>
      <d3p1:KeyValueOfstringguid>
        <d3p1:Key>Bottom Slide</d3p1:Key>
        <d3p1:Value>3dbd3380-3f91-4fb7-a1e5-a05c0d7a6445</d3p1:Value>
      </d3p1:KeyValueOfstringguid>
    </d2p1:VesselVersionIdentifier>
  </m_Item1>
  <m_Item2 xmlns:d2p1="http://schemas.datacontract.org/2004/07/Thermo.Data.Admin">
    <d2p1:BaseProtocol xmlns:d3p1="http://schemas.datacontract.org/2004/07/Thermo.Data.Admin.Base">
      <d3p1:AreaNode>
        <d3p1:ChildCreatedObjectNodeIdentifiers xmlns:d5p1="http://schemas.microsoft.com/2003/10/Serialization/Arrays" />
        <d3p1:BaseFeatures xmlns:d5p1="http://schemas.microsoft.com/2003/10/Serialization/Arrays" />
      </d3p1:AreaNode>
      <d3p1:FieldNode>
        <d3p1:ChildCreatedObjectNodeIdentifiers xmlns:d5p1="http://schemas.microsoft.com/2003/10/Serialization/Arrays" />
        <d3p1:BaseFeatures xmlns:d5p1="http://schemas.microsoft.com/2003/10/Serialization/Arrays" />
        <d3p1:BaseImages xmlns:d5p1="http://schemas.microsoft.com/2003/10/Serialization/Arrays" />
        <d3p1:BaseMasks xmlns:d5p1="http://schemas.microsoft.com/2003/10/Serialization/Arrays" />
        <d3p1:NumberOfChannels>4</d3p1:NumberOfChannels>
      </d3p1:FieldNode>
      <d3p1:ObjectNodes xmlns:d4p1="http://schemas.microsoft.com/2003/10/Serialization/Arrays" />
      <d3p1:PassNode>
        <d3p1:ChildCreatedObjectNodeIdentifiers xmlns:d5p1="http://schemas.microsoft.com/2003/10/Serialization/Arrays" />
        <d3p1:BaseFeatures xmlns:d5p1="http://schemas.microsoft.com/2003/10/Serialization/Arrays" />
      </d3p1:PassNode>
      <d3p1:ScanNode>
        <d3p1:BaseFeatures xmlns:d5p1="http://schemas.microsoft.com/2003/10/Serialization/Arrays" />
      </d3p1:ScanNode>
    </d2p1:BaseProtocol>
    <d2p1:ProcessingSpecification />
    <d2p1:ProtocolHeader xmlns:d3p1="http://schemas.datacontract.org/2004/07/Thermo.Data.Admin.Headers">
      <d3p1:CreationTime>2021-03-29T09:09:47.354533-04:00</d3p1:CreationTime>
      <d3p1:Identifier>17c97396-ff06-4569-8132-388bd454142a</d3p1:Identifier>
      <d3p1:LastSavedTime>0001-01-01T00:00:00</d3p1:LastSavedTime>
      <d3p1:Name>2021-03-29 09:09:47Z</d3p1:Name>
      <d3p1:ProcessingSpecificationFormat>
        <d3p1:CompanyName>ThermoFisher</d3p1:CompanyName>
        <d3p1:FormatName>FormatName</d3p1:FormatName>
        <d3p1:FormatVersion>
          <_Build>-1</_Build>
          <_Major>1</_Major>
          <_Minor>0</_Minor>
          <_Revision>-1</_Revision>
        </d3p1:FormatVersion>
      </d3p1:ProcessingSpecificationFormat>
      <d3p1:ProcessingSpecificationName></d3p1:ProcessingSpecificationName>
      <d3p1:ProcessingSpecificationVersion>0</d3p1:ProcessingSpecificationVersion>
    </d2p1:ProtocolHeader>
    <d2p1:ProtocolVersion xmlns:d3p1="http://schemas.datacontract.org/2004/07/Thermo.Data.Admin.KeyValueTypes">
      <d3p1:AssayModuleName></d3p1:AssayModuleName>
      <d3p1:AssayModuleVersion>0</d3p1:AssayModuleVersion>
      <d3p1:Comments xmlns:d4p1="http://schemas.microsoft.com/2003/10/Serialization/Arrays" />
      <d3p1:IsKinetic>false</d3p1:IsKinetic>
      <d3p1:Modified>true</d3p1:Modified>
      <d3p1:ProtocolIdentifier>17c97396-ff06-4569-8132-388bd454142a</d3p1:ProtocolIdentifier>
      <d3p1:ProtocolName>2021-03-29 09:09:47Z</d3p1:ProtocolName>
      <d3p1:Status>Temp</d3p1:Status>
      <d3p1:UserDefinedProtocol xmlns:d4p1="http://schemas.datacontract.org/2004/07/Thermo.Data.Admin.UserDefined">
        <d4p1:AreaNode>
          <d4p1:BaseFeatures xmlns:d6p1="http://schemas.microsoft.com/2003/10/Serialization/Arrays" />
          <d4p1:UserDefinedDerivedFeatures xmlns:d6p1="http://schemas.microsoft.com/2003/10/Serialization/Arrays" />
          <d4p1:UserDefinedSubpopulationFeatures xmlns:d6p1="http://schemas.microsoft.com/2003/10/Serialization/Arrays" />
        </d4p1:AreaNode>
        <d4p1:Channels>
          <d4p1:Channel>
            <d4p1:Color xmlns:d7p1="http://schemas.datacontract.org/2004/07/System.Windows.Media">
              <d7p1:A>0</d7p1:A>
              <d7p1:B>255</d7p1:B>
              <d7p1:G>0</d7p1:G>
              <d7p1:R>0</d7p1:R>
              <d7p1:ScA>0</d7p1:ScA>
              <d7p1:ScB>1</d7p1:ScB>
              <d7p1:ScG>0</d7p1:ScG>
              <d7p1:ScR>0</d7p1:ScR>
            </d4p1:Color>
            <d4p1:ContrastStretchSettings>
              <d2p1:Gamma>1</d2p1:Gamma>
              <d2p1:InputLevelHigh>1</d2p1:InputLevelHigh>
              <d2p1:InputLevelLow>0</d2p1:InputLevelLow>
              <d2p1:OutputLevelHigh>1</d2p1:OutputLevelHigh>
              <d2p1:OutputLevelLow>0</d2p1:OutputLevelLow>
            </d4p1:ContrastStretchSettings>
            <d4p1:InstrumentChannelSettings>
              <d4p1:DetectionMode>Fluorescence</d4p1:DetectionMode>
              <d4p1:DetectionModeParameterValues xmlns:d8p1="http://schemas.microsoft.com/2003/10/Serialization/Arrays" i:nil="true" />
              <d4p1:FilterConfiguration>DAPI</d4p1:FilterConfiguration>
              <d4p1:FocusZOffset>0</d4p1:FocusZOffset>
            </d4p1:InstrumentChannelSettings>
            <d4p1:Name>DAPI</d4p1:Name>
          </d4p1:Channel>
          <d4p1:Channel>
            <d4p1:Color xmlns:d7p1="http://schemas.datacontract.org/2004/07/System.Windows.Media">
              <d7p1:A>0</d7p1:A>
              <d7p1:B>0</d7p1:B>
              <d7p1:G>255</d7p1:G>
              <d7p1:R>0</d7p1:R>
              <d7p1:ScA>0</d7p1:ScA>
              <d7p1:ScB>0</d7p1:ScB>
              <d7p1:ScG>1</d7p1:ScG>
              <d7p1:ScR>0</d7p1:ScR>
            </d4p1:Color>
            <d4p1:ContrastStretchSettings>
              <d2p1:Gamma>1</d2p1:Gamma>
              <d2p1:InputLevelHigh>1</d2p1:InputLevelHigh>
              <d2p1:InputLevelLow>0</d2p1:InputLevelLow>
              <d2p1:OutputLevelHigh>1</d2p1:OutputLevelHigh>
              <d2p1:OutputLevelLow>0</d2p1:OutputLevelLow>
            </d4p1:ContrastStretchSettings>
            <d4p1:InstrumentChannelSettings>
              <d4p1:DetectionMode>Fluorescence</d4p1:DetectionMode>
              <d4p1:DetectionModeParameterValues xmlns:d8p1="http://schemas.microsoft.com/2003/10/Serialization/Arrays" i:nil="true" />
              <d4p1:FilterConfiguration>GFP</d4p1:FilterConfiguration>
              <d4p1:FocusZOffset>0</d4p1:FocusZOffset>
            </d4p1:InstrumentChannelSettings>
            <d4p1:Name>GFP</d4p1:Name>
          </d4p1:Channel>
          <d4p1:Channel>
            <d4p1:Color xmlns:d7p1="http://schemas.datacontract.org/2004/07/System.Windows.Media">
              <d7p1:A>0</d7p1:A>
              <d7p1:B>0</d7p1:B>
              <d7p1:G>0</d7p1:G>
              <d7p1:R>177</d7p1:R>
              <d7p1:ScA>0</d7p1:ScA>
              <d7p1:ScB>0</d7p1:ScB>
              <d7p1:ScG>0</d7p1:ScG>
              <d7p1:ScR>0.4396572</d7p1:ScR>
            </d4p1:Color>
            <d4p1:ContrastStretchSettings>
              <d2p1:Gamma>1</d2p1:Gamma>
              <d2p1:InputLevelHigh>1</d2p1:InputLevelHigh>
              <d2p1:InputLevelLow>0</d2p1:InputLevelLow>
              <d2p1:OutputLevelHigh>1</d2p1:OutputLevelHigh>
              <d2p1:OutputLevelLow>0</d2p1:OutputLevelLow>
            </d4p1:ContrastStretchSettings>
            <d4p1:InstrumentChannelSettings>
              <d4p1:DetectionMode>Fluorescence</d4p1:DetectionMode>
              <d4p1:DetectionModeParameterValues xmlns:d8p1="http://schemas.microsoft.com/2003/10/Serialization/Arrays" i:nil="true" />
              <d4p1:FilterConfiguration>TX Red</d4p1:FilterConfiguration>
              <d4p1:FocusZOffset>0</d4p1:FocusZOffset>
            </d4p1:InstrumentChannelSettings>
            <d4p1:Name>TX Red</d4p1:Name>
          </d4p1:Channel>
          <d4p1:Channel>
            <d4p1:Color xmlns:d7p1="http://schemas.datacontract.org/2004/07/System.Windows.Media">
              <d7p1:A>0</d7p1:A>
              <d7p1:B>255</d7p1:B>
              <d7p1:G>255</d7p1:G>
              <d7p1:R>255</d7p1:R>
              <d7p1:ScA>0</d7p1:ScA>
              <d7p1:ScB>1</d7p1:ScB>
              <d7p1:ScG>1</d7p1:ScG>
              <d7p1:ScR>1</d7p1:ScR>
            </d4p1:Color>
            <d4p1:ContrastStretchSettings>
              <d2p1:Gamma>1</d2p1:Gamma>
              <d2p1:InputLevelHigh>1</d2p1:InputLevelHigh>
              <d2p1:InputLevelLow>0</d2p1:InputLevelLow>
              <d2p1:OutputLevelHigh>1</d2p1:OutputLevelHigh>
              <d2p1:OutputLevelLow>0</d2p1:OutputLevelLow>
            </d4p1:ContrastStretchSettings>
            <d4p1:InstrumentChannelSettings>
              <d4p1:DetectionMode>Transmitted</d4p1:DetectionMode>
              <d4p1:DetectionModeParameterValues xmlns:d8p1="http://schemas.microsoft.com/2003/10/Serialization/Arrays" i:nil="true" />
              <d4p1:FilterConfiguration>Trans</d4p1:FilterConfiguration>
              <d4p1:FocusZOffset>0</d4p1:FocusZOffset>
            </d4p1:InstrumentChannelSettings>
            <d4p1:Name>Trans</d4p1:Name>
          </d4p1:Channel>
        </d4p1:Channels>
        <d4p1:FieldNode>
          <d4p1:BaseFeatures xmlns:d6p1="http://schemas.microsoft.com/2003/10/Serialization/Arrays" />
          <d4p1:UserDefinedDerivedFeatures xmlns:d6p1="http://schemas.microsoft.com/2003/10/Serialization/Arrays" />
          <d4p1:UserDefinedSubpopulationFeatures xmlns:d6p1="http://schemas.microsoft.com/2003/10/Serialization/Arrays" />
          <d4p1:BaseMasks xmlns:d6p1="http://schemas.microsoft.com/2003/10/Serialization/Arrays" />
          <d4p1:NumberOfChannels>4</d4p1:NumberOfChannels>
        </d4p1:FieldNode>
        <d4p1:ObjectNodes xmlns:d5p1="http://schemas.microsoft.com/2003/10/Serialization/Arrays" />
        <d4p1:PassNodes xmlns:d5p1="http://schemas.microsoft.com/2003/10/Serialization/Arrays">
          <d5p1:KeyValueOfProtocolInstrumentSettingsPassNodeIXRPDjvp>
            <d5p1:Key>
              <d4p1:CameraModeValues>
                <d4p1:Binning>1</d4p1:Binning>
                <d4p1:SettingsValue xmlns:d9p1="http://schemas.datacontract.org/2004/07/System.Collections.ObjectModel" i:type="d9p1:ReadOnlyDictionaryOfstringdouble">
                  <d9p1:m_dictionary>
                    <d5p1:KeyValueOfstringdouble>
                      <d5p1:Key>WhiteBalanceRed</d5p1:Key>
                      <d5p1:Value>0</d5p1:Value>
                    </d5p1:KeyValueOfstringdouble>
                    <d5p1:KeyValueOfstringdouble>
                      <d5p1:Key>WhiteBalanceGreen</d5p1:Key>
                      <d5p1:Value>0</d5p1:Value>
                    </d5p1:KeyValueOfstringdouble>
                    <d5p1:KeyValueOfstringdouble>
                      <d5p1:Key>WhiteBalanceBlue</d5p1:Key>
                      <d5p1:Value>0</d5p1:Value>
                    </d5p1:KeyValueOfstringdouble>
                  </d9p1:m_dictionary>
                </d4p1:SettingsValue>
              </d4p1:CameraModeValues>
              <d4p1:CameraSpecification xmlns:d8p1="http://schemas.datacontract.org/2004/07/Thermo.Automation.Camera" i:type="d8p1:CameraId">
                <d8p1:FactoryName>PointGreyResearch</d8p1:FactoryName>
                <d8p1:ModelName>Flea3 FL3-U3-13S2M</d8p1:ModelName>
                <d8p1:CameraInstance>15371100</d8p1:CameraInstance>
              </d4p1:CameraSpecification>
              <d4p1:Objective>
                <d4p1:Manufacturer>Evos</d4p1:Manufacturer>
                <d4p1:PartNumber>AMEP4681</d4p1:PartNumber>
              </d4p1:Objective>
            </d5p1:Key>
            <d5p1:Value>
              <d4p1:BaseFeatures />
              <d4p1:UserDefinedDerivedFeatures />
              <d4p1:UserDefinedSubpopulationFeatures />
              <d4p1:PassChannelSettings>
                <d5p1:KeyValueOfunsignedIntPassChannelSettings4NEwyKD7>
                  <d5p1:Key>0</d5p1:Key>
                  <d5p1:Value>
                    <d4p1:AutoFocusSearchRoutineSettings>
                      <d5p1:KeyValueOfstringstring>
                        <d5p1:Key>DoubleLoop|CoarseRange</d5p1:Key>
                        <d5p1:Value>500.00</d5p1:Value>
                      </d5p1:KeyValueOfstringstring>
                      <d5p1:KeyValueOfstringstring>
                        <d5p1:Key>DoubleLoop|CoarseExtendRange</d5p1:Key>
                        <d5p1:Value>True</d5p1:Value>
                      </d5p1:KeyValueOfstringstring>
                      <d5p1:KeyValueOfstringstring>
                        <d5p1:Key>DoubleLoop|CoarseStepSizeFactor</d5p1:Key>
                        <d5p1:Value>10.00</d5p1:Value>
                      </d5p1:KeyValueOfstringstring>
                      <d5p1:KeyValueOfstringstring>
                        <d5p1:Key>DoubleLoop|CoarseDropOffRatio</d5p1:Key>
                        <d5p1:Value>0.25</d5p1:Value>
                      </d5p1:KeyValueOfstringstring>
                      <d5p1:KeyValueOfstringstring>
                        <d5p1:Key>DoubleLoop|FineRangeFactor</d5p1:Key>
                        <d5p1:Value>2.00</d5p1:Value>
                      </d5p1:KeyValueOfstringstring>
                      <d5p1:KeyValueOfstringstring>
                        <d5p1:Key>DoubleLoop|FineStepSizeFactor</d5p1:Key>
                        <d5p1:Value>2.00</d5p1:Value>
                      </d5p1:KeyValueOfstringstring>
                      <d5p1:KeyValueOfstringstring>
                        <d5p1:Key>DoubleLoop|FineCheckZBest</d5p1:Key>
                        <d5p1:Value>False</d5p1:Value>
                      </d5p1:KeyValueOfstringstring>
                      <d5p1:KeyValueOfstringstring>
                        <d5p1:Key>SmartFocus|MaxSteps</d5p1:Key>
                        <d5p1:Value>10</d5p1:Value>
                      </d5p1:KeyValueOfstringstring>
                      <d5p1:KeyValueOfstringstring>
                        <d5p1:Key>SmartFocus|StepSizeFactor</d5p1:Key>
                        <d5p1:Value>2.00</d5p1:Value>
                      </d5p1:KeyValueOfstringstring>
                      <d5p1:KeyValueOfstringstring>
                        <d5p1:Key>SmartFocus|DropOffRatio</d5p1:Key>
                        <d5p1:Value>0.00</d5p1:Value>
                      </d5p1:KeyValueOfstringstring>
                      <d5p1:KeyValueOfstringstring>
                        <d5p1:Key>SmartFocus|CheckZBest</d5p1:Key>
                        <d5p1:Value>False</d5p1:Value>
                      </d5p1:KeyValueOfstringstring>
                    </d4p1:AutoFocusSearchRoutineSettings>
                    <d4p1:AutofocusAlgorithmName>Large Structure</d4p1:AutofocusAlgorithmName>
                    <d4p1:BrightnessSettings>
                      <d4p1:Brightness>0.00155</d4p1:Brightness>
                      <d4p1:CameraSettingValues>
                        <d4p1:AcquireAsGrayscale>false</d4p1:AcquireAsGrayscale>
                        <d4p1:ExposureTime>0.070599999999999982</d4p1:ExposureTime>
                        <d4p1:Gain>1</d4p1:Gain>
                      </d4p1:CameraSettingValues>
                      <d4p1:LightIntensity>0.8</d4p1:LightIntensity>
                    </d4p1:BrightnessSettings>
                    <d4p1:DetectionModeParameterValues />
                  </d5p1:Value>
                </d5p1:KeyValueOfunsignedIntPassChannelSettings4NEwyKD7>
                <d5p1:KeyValueOfunsignedIntPassChannelSettings4NEwyKD7>
                  <d5p1:Key>1</d5p1:Key>
                  <d5p1:Value>
                    <d4p1:AutoFocusSearchRoutineSettings>
                      <d5p1:KeyValueOfstringstring>
                        <d5p1:Key>DoubleLoop|CoarseRange</d5p1:Key>
                        <d5p1:Value>500.00</d5p1:Value>
                      </d5p1:KeyValueOfstringstring>
                      <d5p1:KeyValueOfstringstring>
                        <d5p1:Key>DoubleLoop|CoarseExtendRange</d5p1:Key>
                        <d5p1:Value>True</d5p1:Value>
                      </d5p1:KeyValueOfstringstring>
                      <d5p1:KeyValueOfstringstring>
                        <d5p1:Key>DoubleLoop|CoarseStepSizeFactor</d5p1:Key>
                        <d5p1:Value>10.00</d5p1:Value>
                      </d5p1:KeyValueOfstringstring>
                      <d5p1:KeyValueOfstringstring>
                        <d5p1:Key>DoubleLoop|CoarseDropOffRatio</d5p1:Key>
                        <d5p1:Value>0.25</d5p1:Value>
                      </d5p1:KeyValueOfstringstring>
                      <d5p1:KeyValueOfstringstring>
                        <d5p1:Key>DoubleLoop|FineRangeFactor</d5p1:Key>
                        <d5p1:Value>2.00</d5p1:Value>
                      </d5p1:KeyValueOfstringstring>
                      <d5p1:KeyValueOfstringstring>
                        <d5p1:Key>DoubleLoop|FineStepSizeFactor</d5p1:Key>
                        <d5p1:Value>2.00</d5p1:Value>
                      </d5p1:KeyValueOfstringstring>
                      <d5p1:KeyValueOfstringstring>
                        <d5p1:Key>DoubleLoop|FineCheckZBest</d5p1:Key>
                        <d5p1:Value>False</d5p1:Value>
                      </d5p1:KeyValueOfstringstring>
                      <d5p1:KeyValueOfstringstring>
                        <d5p1:Key>SmartFocus|MaxSteps</d5p1:Key>
                        <d5p1:Value>10</d5p1:Value>
                      </d5p1:KeyValueOfstringstring>
                      <d5p1:KeyValueOfstringstring>
                        <d5p1:Key>SmartFocus|StepSizeFactor</d5p1:Key>
                        <d5p1:Value>2.00</d5p1:Value>
                      </d5p1:KeyValueOfstringstring>
                      <d5p1:KeyValueOfstringstring>
                        <d5p1:Key>SmartFocus|DropOffRatio</d5p1:Key>
                        <d5p1:Value>0.00</d5p1:Value>
                      </d5p1:KeyValueOfstringstring>
                      <d5p1:KeyValueOfstringstring>
                        <d5p1:Key>SmartFocus|CheckZBest</d5p1:Key>
                        <d5p1:Value>False</d5p1:Value>
                      </d5p1:KeyValueOfstringstring>
                    </d4p1:AutoFocusSearchRoutineSettings>
                    <d4p1:AutofocusAlgorithmName>Large Structure</d4p1:AutofocusAlgorithmName>
                    <d4p1:BrightnessSettings>
                      <d4p1:Brightness>0.0001</d4p1:Brightness>
                      <d4p1:CameraSettingValues>
                        <d4p1:AcquireAsGrayscale>false</d4p1:AcquireAsGrayscale>
                        <d4p1:ExposureTime>0.11699999999999998</d4p1:ExposureTime>
                        <d4p1:Gain>1.0799999145876753</d4p1:Gain>
                      </d4p1:CameraSettingValues>
                      <d4p1:LightIntensity>0.8</d4p1:LightIntensity>
                    </d4p1:BrightnessSettings>
                    <d4p1:DetectionModeParameterValues />
                  </d5p1:Value>
                </d5p1:KeyValueOfunsignedIntPassChannelSettings4NEwyKD7>
                <d5p1:KeyValueOfunsignedIntPassChannelSettings4NEwyKD7>
                  <d5p1:Key>2</d5p1:Key>
                  <d5p1:Value>
                    <d4p1:AutoFocusSearchRoutineSettings>
                      <d5p1:KeyValueOfstringstring>
                        <d5p1:Key>DoubleLoop|CoarseRange</d5p1:Key>
                        <d5p1:Value>500.00</d5p1:Value>
                      </d5p1:KeyValueOfstringstring>
                      <d5p1:KeyValueOfstringstring>
                        <d5p1:Key>DoubleLoop|CoarseExtendRange</d5p1:Key>
                        <d5p1:Value>True</d5p1:Value>
                      </d5p1:KeyValueOfstringstring>
                      <d5p1:KeyValueOfstringstring>
                        <d5p1:Key>DoubleLoop|CoarseStepSizeFactor</d5p1:Key>
                        <d5p1:Value>10.00</d5p1:Value>
                      </d5p1:KeyValueOfstringstring>
                      <d5p1:KeyValueOfstringstring>
                        <d5p1:Key>DoubleLoop|CoarseDropOffRatio</d5p1:Key>
                        <d5p1:Value>0.25</d5p1:Value>
                      </d5p1:KeyValueOfstringstring>
                      <d5p1:KeyValueOfstringstring>
                        <d5p1:Key>DoubleLoop|FineRangeFactor</d5p1:Key>
                        <d5p1:Value>2.00</d5p1:Value>
                      </d5p1:KeyValueOfstringstring>
                      <d5p1:KeyValueOfstringstring>
                        <d5p1:Key>DoubleLoop|FineStepSizeFactor</d5p1:Key>
                        <d5p1:Value>2.00</d5p1:Value>
                      </d5p1:KeyValueOfstringstring>
                      <d5p1:KeyValueOfstringstring>
                        <d5p1:Key>DoubleLoop|FineCheckZBest</d5p1:Key>
                        <d5p1:Value>False</d5p1:Value>
                      </d5p1:KeyValueOfstringstring>
                      <d5p1:KeyValueOfstringstring>
                        <d5p1:Key>SmartFocus|MaxSteps</d5p1:Key>
                        <d5p1:Value>10</d5p1:Value>
                      </d5p1:KeyValueOfstringstring>
                      <d5p1:KeyValueOfstringstring>
                        <d5p1:Key>SmartFocus|StepSizeFactor</d5p1:Key>
                        <d5p1:Value>2.00</d5p1:Value>
                      </d5p1:KeyValueOfstringstring>
                      <d5p1:KeyValueOfstringstring>
                        <d5p1:Key>SmartFocus|DropOffRatio</d5p1:Key>
                        <d5p1:Value>0.00</d5p1:Value>
                      </d5p1:KeyValueOfstringstring>
                      <d5p1:KeyValueOfstringstring>
                        <d5p1:Key>SmartFocus|CheckZBest</d5p1:Key>
                        <d5p1:Value>False</d5p1:Value>
                      </d5p1:KeyValueOfstringstring>
                    </d4p1:AutoFocusSearchRoutineSettings>
                    <d4p1:AutofocusAlgorithmName>Large Structure</d4p1:AutofocusAlgorithmName>
                    <d4p1:BrightnessSettings>
                      <d4p1:Brightness>0.0001</d4p1:Brightness>
                      <d4p1:CameraSettingValues>
                        <d4p1:AcquireAsGrayscale>false</d4p1:AcquireAsGrayscale>
                        <d4p1:ExposureTime>0.60000000000000009</d4p1:ExposureTime>
                        <d4p1:Gain>1</d4p1:Gain>
                      </d4p1:CameraSettingValues>
                      <d4p1:LightIntensity>0.79999999999999993</d4p1:LightIntensity>
                    </d4p1:BrightnessSettings>
                    <d4p1:DetectionModeParameterValues />
                  </d5p1:Value>
                </d5p1:KeyValueOfunsignedIntPassChannelSettings4NEwyKD7>
                <d5p1:KeyValueOfunsignedIntPassChannelSettings4NEwyKD7>
                  <d5p1:Key>3</d5p1:Key>
                  <d5p1:Value>
                    <d4p1:AutoFocusSearchRoutineSettings>
                      <d5p1:KeyValueOfstringstring>
                        <d5p1:Key>DoubleLoop|CoarseRange</d5p1:Key>
                        <d5p1:Value>500.00</d5p1:Value>
                      </d5p1:KeyValueOfstringstring>
                      <d5p1:KeyValueOfstringstring>
                        <d5p1:Key>DoubleLoop|CoarseExtendRange</d5p1:Key>
                        <d5p1:Value>True</d5p1:Value>
                      </d5p1:KeyValueOfstringstring>
                      <d5p1:KeyValueOfstringstring>
                        <d5p1:Key>DoubleLoop|CoarseStepSizeFactor</d5p1:Key>
                        <d5p1:Value>10.00</d5p1:Value>
                      </d5p1:KeyValueOfstringstring>
                      <d5p1:KeyValueOfstringstring>
                        <d5p1:Key>DoubleLoop|CoarseDropOffRatio</d5p1:Key>
                        <d5p1:Value>0.25</d5p1:Value>
                      </d5p1:KeyValueOfstringstring>
                      <d5p1:KeyValueOfstringstring>
                        <d5p1:Key>DoubleLoop|FineRangeFactor</d5p1:Key>
                        <d5p1:Value>2.00</d5p1:Value>
                      </d5p1:KeyValueOfstringstring>
                      <d5p1:KeyValueOfstringstring>
                        <d5p1:Key>DoubleLoop|FineStepSizeFactor</d5p1:Key>
                        <d5p1:Value>2.00</d5p1:Value>
                      </d5p1:KeyValueOfstringstring>
                      <d5p1:KeyValueOfstringstring>
                        <d5p1:Key>DoubleLoop|FineCheckZBest</d5p1:Key>
                        <d5p1:Value>False</d5p1:Value>
                      </d5p1:KeyValueOfstringstring>
                      <d5p1:KeyValueOfstringstring>
                        <d5p1:Key>SmartFocus|MaxSteps</d5p1:Key>
                        <d5p1:Value>10</d5p1:Value>
                      </d5p1:KeyValueOfstringstring>
                      <d5p1:KeyValueOfstringstring>
                        <d5p1:Key>SmartFocus|StepSizeFactor</d5p1:Key>
                        <d5p1:Value>2.00</d5p1:Value>
                      </d5p1:KeyValueOfstringstring>
                      <d5p1:KeyValueOfstringstring>
                        <d5p1:Key>SmartFocus|DropOffRatio</d5p1:Key>
                        <d5p1:Value>0.00</d5p1:Value>
                      </d5p1:KeyValueOfstringstring>
                      <d5p1:KeyValueOfstringstring>
                        <d5p1:Key>SmartFocus|CheckZBest</d5p1:Key>
                        <d5p1:Value>False</d5p1:Value>
                      </d5p1:KeyValueOfstringstring>
                    </d4p1:AutoFocusSearchRoutineSettings>
                    <d4p1:AutofocusAlgorithmName>Large Structure</d4p1:AutofocusAlgorithmName>
                    <d4p1:BrightnessSettings>
                      <d4p1:Brightness>0.0001</d4p1:Brightness>
                      <d4p1:CameraSettingValues>
                        <d4p1:AcquireAsGrayscale>false</d4p1:AcquireAsGrayscale>
                        <d4p1:ExposureTime>0.05</d4p1:ExposureTime>
                        <d4p1:Gain>1</d4p1:Gain>
                      </d4p1:CameraSettingValues>
                      <d4p1:LightIntensity>0.015999982917535054</d4p1:LightIntensity>
                    </d4p1:BrightnessSettings>
                    <d4p1:DetectionModeParameterValues>
                      <d5p1:KeyValueOfstringstring>
                        <d5p1:Key>phase</d5p1:Key>
                        <d5p1:Value>Brightfield</d5p1:Value>
                      </d5p1:KeyValueOfstringstring>
                    </d4p1:DetectionModeParameterValues>
                  </d5p1:Value>
                </d5p1:KeyValueOfunsignedIntPassChannelSettings4NEwyKD7>
              </d4p1:PassChannelSettings>
            </d5p1:Value>
          </d5p1:KeyValueOfProtocolInstrumentSettingsPassNodeIXRPDjvp>
          <d5p1:KeyValueOfProtocolInstrumentSettingsPassNodeIXRPDjvp>
            <d5p1:Key>
              <d4p1:CameraModeValues>
                <d4p1:Binning>1</d4p1:Binning>
                <d4p1:SettingsValue xmlns:d9p1="http://schemas.datacontract.org/2004/07/System.Collections.ObjectModel" i:type="d9p1:ReadOnlyDictionaryOfstringdouble">
                  <d9p1:m_dictionary>
                    <d5p1:KeyValueOfstringdouble>
                      <d5p1:Key>WhiteBalanceRed</d5p1:Key>
                      <d5p1:Value>0</d5p1:Value>
                    </d5p1:KeyValueOfstringdouble>
                    <d5p1:KeyValueOfstringdouble>
                      <d5p1:Key>WhiteBalanceGreen</d5p1:Key>
                      <d5p1:Value>0</d5p1:Value>
                    </d5p1:KeyValueOfstringdouble>
                    <d5p1:KeyValueOfstringdouble>
                      <d5p1:Key>WhiteBalanceBlue</d5p1:Key>
                      <d5p1:Value>0</d5p1:Value>
                    </d5p1:KeyValueOfstringdouble>
                  </d9p1:m_dictionary>
                </d4p1:SettingsValue>
              </d4p1:CameraModeValues>
              <d4p1:CameraSpecification xmlns:d8p1="http://schemas.datacontract.org/2004/07/Thermo.Automation.Camera" i:type="d8p1:CameraId">
                <d8p1:FactoryName>PointGreyResearch</d8p1:FactoryName>
                <d8p1:ModelName>Flea3 FL3-U3-13S2M</d8p1:ModelName>
                <d8p1:CameraInstance>15371100</d8p1:CameraInstance>
              </d4p1:CameraSpecification>
              <d4p1:Objective>
                <d4p1:Manufacturer>Evos</d4p1:Manufacturer>
                <d4p1:PartNumber>AMEP4683</d4p1:PartNumber>
              </d4p1:Objective>
            </d5p1:Key>
            <d5p1:Value>
              <d4p1:BaseFeatures />
              <d4p1:UserDefinedDerivedFeatures />
              <d4p1:UserDefinedSubpopulationFeatures />
              <d4p1:PassChannelSettings>
                <d5p1:KeyValueOfunsignedIntPassChannelSettings4NEwyKD7>
                  <d5p1:Key>0</d5p1:Key>
                  <d5p1:Value>
                    <d4p1:AutoFocusSearchRoutineSettings>
                      <d5p1:KeyValueOfstringstring>
                        <d5p1:Key>DoubleLoop|CoarseRange</d5p1:Key>
                        <d5p1:Value>500.00</d5p1:Value>
                      </d5p1:KeyValueOfstringstring>
                      <d5p1:KeyValueOfstringstring>
                        <d5p1:Key>DoubleLoop|CoarseExtendRange</d5p1:Key>
                        <d5p1:Value>True</d5p1:Value>
                      </d5p1:KeyValueOfstringstring>
                      <d5p1:KeyValueOfstringstring>
                        <d5p1:Key>DoubleLoop|CoarseStepSizeFactor</d5p1:Key>
                        <d5p1:Value>10.00</d5p1:Value>
                      </d5p1:KeyValueOfstringstring>
                      <d5p1:KeyValueOfstringstring>
                        <d5p1:Key>DoubleLoop|CoarseDropOffRatio</d5p1:Key>
                        <d5p1:Value>0.25</d5p1:Value>
                      </d5p1:KeyValueOfstringstring>
                      <d5p1:KeyValueOfstringstring>
                        <d5p1:Key>DoubleLoop|FineRangeFactor</d5p1:Key>
                        <d5p1:Value>2.00</d5p1:Value>
                      </d5p1:KeyValueOfstringstring>
                      <d5p1:KeyValueOfstringstring>
                        <d5p1:Key>DoubleLoop|FineStepSizeFactor</d5p1:Key>
                        <d5p1:Value>2.00</d5p1:Value>
                      </d5p1:KeyValueOfstringstring>
                      <d5p1:KeyValueOfstringstring>
                        <d5p1:Key>DoubleLoop|FineCheckZBest</d5p1:Key>
                        <d5p1:Value>False</d5p1:Value>
                      </d5p1:KeyValueOfstringstring>
                      <d5p1:KeyValueOfstringstring>
                        <d5p1:Key>SmartFocus|MaxSteps</d5p1:Key>
                        <d5p1:Value>10</d5p1:Value>
                      </d5p1:KeyValueOfstringstring>
                      <d5p1:KeyValueOfstringstring>
                        <d5p1:Key>SmartFocus|StepSizeFactor</d5p1:Key>
                        <d5p1:Value>2.00</d5p1:Value>
                      </d5p1:KeyValueOfstringstring>
                      <d5p1:KeyValueOfstringstring>
                        <d5p1:Key>SmartFocus|DropOffRatio</d5p1:Key>
                        <d5p1:Value>0.00</d5p1:Value>
                      </d5p1:KeyValueOfstringstring>
                      <d5p1:KeyValueOfstringstring>
                        <d5p1:Key>SmartFocus|CheckZBest</d5p1:Key>
                        <d5p1:Value>False</d5p1:Value>
                      </d5p1:KeyValueOfstringstring>
                    </d4p1:AutoFocusSearchRoutineSettings>
                    <d4p1:AutofocusAlgorithmName>Large Structure</d4p1:AutofocusAlgorithmName>
                    <d4p1:BrightnessSettings>
                      <d4p1:Brightness>0.00054269808480095238</d4p1:Brightness>
                      <d4p1:CameraSettingValues>
                        <d4p1:AcquireAsGrayscale>false</d4p1:AcquireAsGrayscale>
                        <d4p1:ExposureTime>0.010300000000000002</d4p1:ExposureTime>
                        <d4p1:Gain>1</d4p1:Gain>
                      </d4p1:CameraSettingValues>
                      <d4p1:LightIntensity>0.8</d4p1:LightIntensity>
                    </d4p1:BrightnessSettings>
                    <d4p1:DetectionModeParameterValues />
                  </d5p1:Value>
                </d5p1:KeyValueOfunsignedIntPassChannelSettings4NEwyKD7>
                <d5p1:KeyValueOfunsignedIntPassChannelSettings4NEwyKD7>
                  <d5p1:Key>1</d5p1:Key>
                  <d5p1:Value>
                    <d4p1:AutoFocusSearchRoutineSettings>
                      <d5p1:KeyValueOfstringstring>
                        <d5p1:Key>DoubleLoop|CoarseRange</d5p1:Key>
                        <d5p1:Value>500.00</d5p1:Value>
                      </d5p1:KeyValueOfstringstring>
                      <d5p1:KeyValueOfstringstring>
                        <d5p1:Key>DoubleLoop|CoarseExtendRange</d5p1:Key>
                        <d5p1:Value>True</d5p1:Value>
                      </d5p1:KeyValueOfstringstring>
                      <d5p1:KeyValueOfstringstring>
                        <d5p1:Key>DoubleLoop|CoarseStepSizeFactor</d5p1:Key>
                        <d5p1:Value>10.00</d5p1:Value>
                      </d5p1:KeyValueOfstringstring>
                      <d5p1:KeyValueOfstringstring>
                        <d5p1:Key>DoubleLoop|CoarseDropOffRatio</d5p1:Key>
                        <d5p1:Value>0.25</d5p1:Value>
                      </d5p1:KeyValueOfstringstring>
                      <d5p1:KeyValueOfstringstring>
                        <d5p1:Key>DoubleLoop|FineRangeFactor</d5p1:Key>
                        <d5p1:Value>2.00</d5p1:Value>
                      </d5p1:KeyValueOfstringstring>
                      <d5p1:KeyValueOfstringstring>
                        <d5p1:Key>DoubleLoop|FineStepSizeFactor</d5p1:Key>
                        <d5p1:Value>2.00</d5p1:Value>
                      </d5p1:KeyValueOfstringstring>
                      <d5p1:KeyValueOfstringstring>
                        <d5p1:Key>DoubleLoop|FineCheckZBest</d5p1:Key>
                        <d5p1:Value>False</d5p1:Value>
                      </d5p1:KeyValueOfstringstring>
                      <d5p1:KeyValueOfstringstring>
                        <d5p1:Key>SmartFocus|MaxSteps</d5p1:Key>
                        <d5p1:Value>10</d5p1:Value>
                      </d5p1:KeyValueOfstringstring>
                      <d5p1:KeyValueOfstringstring>
                        <d5p1:Key>SmartFocus|StepSizeFactor</d5p1:Key>
                        <d5p1:Value>2.00</d5p1:Value>
                      </d5p1:KeyValueOfstringstring>
                      <d5p1:KeyValueOfstringstring>
                        <d5p1:Key>SmartFocus|DropOffRatio</d5p1:Key>
                        <d5p1:Value>0.00</d5p1:Value>
                      </d5p1:KeyValueOfstringstring>
                      <d5p1:KeyValueOfstringstring>
                        <d5p1:Key>SmartFocus|CheckZBest</d5p1:Key>
                        <d5p1:Value>False</d5p1:Value>
                      </d5p1:KeyValueOfstringstring>
                    </d4p1:AutoFocusSearchRoutineSettings>
                    <d4p1:AutofocusAlgorithmName>Large Structure</d4p1:AutofocusAlgorithmName>
                    <d4p1:BrightnessSettings>
                      <d4p1:Brightness>3.5012779664577579E-05</d4p1:Brightness>
                      <d4p1:CameraSettingValues>
                        <d4p1:AcquireAsGrayscale>false</d4p1:AcquireAsGrayscale>
                        <d4p1:ExposureTime>0.11699999999999998</d4p1:ExposureTime>
                        <d4p1:Gain>1.0799999145876753</d4p1:Gain>
                      </d4p1:CameraSettingValues>
                      <d4p1:LightIntensity>0.8</d4p1:LightIntensity>
                    </d4p1:BrightnessSettings>
                    <d4p1:DetectionModeParameterValues />
                  </d5p1:Value>
                </d5p1:KeyValueOfunsignedIntPassChannelSettings4NEwyKD7>
                <d5p1:KeyValueOfunsignedIntPassChannelSettings4NEwyKD7>
                  <d5p1:Key>2</d5p1:Key>
                  <d5p1:Value>
                    <d4p1:AutoFocusSearchRoutineSettings>
                      <d5p1:KeyValueOfstringstring>
                        <d5p1:Key>DoubleLoop|CoarseRange</d5p1:Key>
                        <d5p1:Value>500.00</d5p1:Value>
                      </d5p1:KeyValueOfstringstring>
                      <d5p1:KeyValueOfstringstring>
                        <d5p1:Key>DoubleLoop|CoarseExtendRange</d5p1:Key>
                        <d5p1:Value>True</d5p1:Value>
                      </d5p1:KeyValueOfstringstring>
                      <d5p1:KeyValueOfstringstring>
                        <d5p1:Key>DoubleLoop|CoarseStepSizeFactor</d5p1:Key>
                        <d5p1:Value>10.00</d5p1:Value>
                      </d5p1:KeyValueOfstringstring>
                      <d5p1:KeyValueOfstringstring>
                        <d5p1:Key>DoubleLoop|CoarseDropOffRatio</d5p1:Key>
                        <d5p1:Value>0.25</d5p1:Value>
                      </d5p1:KeyValueOfstringstring>
                      <d5p1:KeyValueOfstringstring>
                        <d5p1:Key>DoubleLoop|FineRangeFactor</d5p1:Key>
                        <d5p1:Value>2.00</d5p1:Value>
                      </d5p1:KeyValueOfstringstring>
                      <d5p1:KeyValueOfstringstring>
                        <d5p1:Key>DoubleLoop|FineStepSizeFactor</d5p1:Key>
                        <d5p1:Value>2.00</d5p1:Value>
                      </d5p1:KeyValueOfstringstring>
                      <d5p1:KeyValueOfstringstring>
                        <d5p1:Key>DoubleLoop|FineCheckZBest</d5p1:Key>
                        <d5p1:Value>False</d5p1:Value>
                      </d5p1:KeyValueOfstringstring>
                      <d5p1:KeyValueOfstringstring>
                        <d5p1:Key>SmartFocus|MaxSteps</d5p1:Key>
                        <d5p1:Value>10</d5p1:Value>
                      </d5p1:KeyValueOfstringstring>
                      <d5p1:KeyValueOfstringstring>
                        <d5p1:Key>SmartFocus|StepSizeFactor</d5p1:Key>
                        <d5p1:Value>2.00</d5p1:Value>
                      </d5p1:KeyValueOfstringstring>
                      <d5p1:KeyValueOfstringstring>
                        <d5p1:Key>SmartFocus|DropOffRatio</d5p1:Key>
                        <d5p1:Value>0.00</d5p1:Value>
                      </d5p1:KeyValueOfstringstring>
                      <d5p1:KeyValueOfstringstring>
                        <d5p1:Key>SmartFocus|CheckZBest</d5p1:Key>
                        <d5p1:Value>False</d5p1:Value>
                      </d5p1:KeyValueOfstringstring>
                    </d4p1:AutoFocusSearchRoutineSettings>
                    <d4p1:AutofocusAlgorithmName>Large Structure</d4p1:AutofocusAlgorithmName>
                    <d4p1:BrightnessSettings>
                      <d4p1:Brightness>3.5012779664577579E-05</d4p1:Brightness>
                      <d4p1:CameraSettingValues>
                        <d4p1:AcquireAsGrayscale>false</d4p1:AcquireAsGrayscale>
                        <d4p1:ExposureTime>0.60000000000000009</d4p1:ExposureTime>
                        <d4p1:Gain>1</d4p1:Gain>
                      </d4p1:CameraSettingValues>
                      <d4p1:LightIntensity>0.79999999999999993</d4p1:LightIntensity>
                    </d4p1:BrightnessSettings>
                    <d4p1:DetectionModeParameterValues />
                  </d5p1:Value>
                </d5p1:KeyValueOfunsignedIntPassChannelSettings4NEwyKD7>
                <d5p1:KeyValueOfunsignedIntPassChannelSettings4NEwyKD7>
                  <d5p1:Key>3</d5p1:Key>
                  <d5p1:Value>
                    <d4p1:AutoFocusSearchRoutineSettings>
                      <d5p1:KeyValueOfstringstring>
                        <d5p1:Key>DoubleLoop|CoarseRange</d5p1:Key>
                        <d5p1:Value>500.00</d5p1:Value>
                      </d5p1:KeyValueOfstringstring>
                      <d5p1:KeyValueOfstringstring>
                        <d5p1:Key>DoubleLoop|CoarseExtendRange</d5p1:Key>
                        <d5p1:Value>True</d5p1:Value>
                      </d5p1:KeyValueOfstringstring>
                      <d5p1:KeyValueOfstringstring>
                        <d5p1:Key>DoubleLoop|CoarseStepSizeFactor</d5p1:Key>
                        <d5p1:Value>10.00</d5p1:Value>
                      </d5p1:KeyValueOfstringstring>
                      <d5p1:KeyValueOfstringstring>
                        <d5p1:Key>DoubleLoop|CoarseDropOffRatio</d5p1:Key>
                        <d5p1:Value>0.25</d5p1:Value>
                      </d5p1:KeyValueOfstringstring>
                      <d5p1:KeyValueOfstringstring>
                        <d5p1:Key>DoubleLoop|FineRangeFactor</d5p1:Key>
                        <d5p1:Value>2.00</d5p1:Value>
                      </d5p1:KeyValueOfstringstring>
                      <d5p1:KeyValueOfstringstring>
                        <d5p1:Key>DoubleLoop|FineStepSizeFactor</d5p1:Key>
                        <d5p1:Value>2.00</d5p1:Value>
                      </d5p1:KeyValueOfstringstring>
                      <d5p1:KeyValueOfstringstring>
                        <d5p1:Key>DoubleLoop|FineCheckZBest</d5p1:Key>
                        <d5p1:Value>False</d5p1:Value>
                      </d5p1:KeyValueOfstringstring>
                      <d5p1:KeyValueOfstringstring>
                        <d5p1:Key>SmartFocus|MaxSteps</d5p1:Key>
                        <d5p1:Value>10</d5p1:Value>
                      </d5p1:KeyValueOfstringstring>
                      <d5p1:KeyValueOfstringstring>
                        <d5p1:Key>SmartFocus|StepSizeFactor</d5p1:Key>
                        <d5p1:Value>2.00</d5p1:Value>
                      </d5p1:KeyValueOfstringstring>
                      <d5p1:KeyValueOfstringstring>
                        <d5p1:Key>SmartFocus|DropOffRatio</d5p1:Key>
                        <d5p1:Value>0.00</d5p1:Value>
                      </d5p1:KeyValueOfstringstring>
                      <d5p1:KeyValueOfstringstring>
                        <d5p1:Key>SmartFocus|CheckZBest</d5p1:Key>
                        <d5p1:Value>False</d5p1:Value>
                      </d5p1:KeyValueOfstringstring>
                    </d4p1:AutoFocusSearchRoutineSettings>
                    <d4p1:AutofocusAlgorithmName>Large Structure</d4p1:AutofocusAlgorithmName>
                    <d4p1:BrightnessSettings>
                      <d4p1:Brightness>4.2250000000000004E-05</d4p1:Brightness>
                      <d4p1:CameraSettingValues>
                        <d4p1:AcquireAsGrayscale>false</d4p1:AcquireAsGrayscale>
                        <d4p1:ExposureTime>0.05</d4p1:ExposureTime>
                        <d4p1:Gain>1</d4p1:Gain>
                      </d4p1:CameraSettingValues>
                      <d4p1:LightIntensity>0.015999982917535054</d4p1:LightIntensity>
                    </d4p1:BrightnessSettings>
                    <d4p1:DetectionModeParameterValues>
                      <d5p1:KeyValueOfstringstring>
                        <d5p1:Key>phase</d5p1:Key>
                        <d5p1:Value>Brightfield</d5p1:Value>
                      </d5p1:KeyValueOfstringstring>
                    </d4p1:DetectionModeParameterValues>
                  </d5p1:Value>
                </d5p1:KeyValueOfunsignedIntPassChannelSettings4NEwyKD7>
              </d4p1:PassChannelSettings>
            </d5p1:Value>
          </d5p1:KeyValueOfProtocolInstrumentSettingsPassNodeIXRPDjvp>
          <d5p1:KeyValueOfProtocolInstrumentSettingsPassNodeIXRPDjvp>
            <d5p1:Key>
              <d4p1:CameraModeValues>
                <d4p1:Binning>1</d4p1:Binning>
                <d4p1:SettingsValue xmlns:d9p1="http://schemas.datacontract.org/2004/07/System.Collections.ObjectModel" i:type="d9p1:ReadOnlyDictionaryOfstringdouble">
                  <d9p1:m_dictionary>
                    <d5p1:KeyValueOfstringdouble>
                      <d5p1:Key>WhiteBalanceRed</d5p1:Key>
                      <d5p1:Value>0</d5p1:Value>
                    </d5p1:KeyValueOfstringdouble>
                    <d5p1:KeyValueOfstringdouble>
                      <d5p1:Key>WhiteBalanceGreen</d5p1:Key>
                      <d5p1:Value>0</d5p1:Value>
                    </d5p1:KeyValueOfstringdouble>
                    <d5p1:KeyValueOfstringdouble>
                      <d5p1:Key>WhiteBalanceBlue</d5p1:Key>
                      <d5p1:Value>0</d5p1:Value>
                    </d5p1:KeyValueOfstringdouble>
                  </d9p1:m_dictionary>
                </d4p1:SettingsValue>
              </d4p1:CameraModeValues>
              <d4p1:CameraSpecification xmlns:d8p1="http://schemas.datacontract.org/2004/07/Thermo.Automation.Camera" i:type="d8p1:CameraId">
                <d8p1:FactoryName>PointGreyResearch</d8p1:FactoryName>
                <d8p1:ModelName>Flea3 FL3-U3-13S2M</d8p1:ModelName>
                <d8p1:CameraInstance>15371100</d8p1:CameraInstance>
              </d4p1:CameraSpecification>
              <d4p1:Objective>
                <d4p1:Manufacturer>Olympus</d4p1:Manufacturer>
                <d4p1:PartNumber>AMEP4694</d4p1:PartNumber>
              </d4p1:Objective>
            </d5p1:Key>
            <d5p1:Value>
              <d4p1:BaseFeatures />
              <d4p1:UserDefinedDerivedFeatures />
              <d4p1:UserDefinedSubpopulationFeatures />
              <d4p1:PassChannelSettings>
                <d5p1:KeyValueOfunsignedIntPassChannelSettings4NEwyKD7>
                  <d5p1:Key>0</d5p1:Key>
                  <d5p1:Value>
                    <d4p1:AutoFocusSearchRoutineSettings>
                      <d5p1:KeyValueOfstringstring>
                        <d5p1:Key>DoubleLoop|CoarseRange</d5p1:Key>
                        <d5p1:Value>500.00</d5p1:Value>
                      </d5p1:KeyValueOfstringstring>
                      <d5p1:KeyValueOfstringstring>
                        <d5p1:Key>DoubleLoop|CoarseExtendRange</d5p1:Key>
                        <d5p1:Value>True</d5p1:Value>
                      </d5p1:KeyValueOfstringstring>
                      <d5p1:KeyValueOfstringstring>
                        <d5p1:Key>DoubleLoop|CoarseStepSizeFactor</d5p1:Key>
                        <d5p1:Value>10.00</d5p1:Value>
                      </d5p1:KeyValueOfstringstring>
                      <d5p1:KeyValueOfstringstring>
                        <d5p1:Key>DoubleLoop|CoarseDropOffRatio</d5p1:Key>
                        <d5p1:Value>0.25</d5p1:Value>
                      </d5p1:KeyValueOfstringstring>
                      <d5p1:KeyValueOfstringstring>
                        <d5p1:Key>DoubleLoop|FineRangeFactor</d5p1:Key>
                        <d5p1:Value>2.00</d5p1:Value>
                      </d5p1:KeyValueOfstringstring>
                      <d5p1:KeyValueOfstringstring>
                        <d5p1:Key>DoubleLoop|FineStepSizeFactor</d5p1:Key>
                        <d5p1:Value>2.00</d5p1:Value>
                      </d5p1:KeyValueOfstringstring>
                      <d5p1:KeyValueOfstringstring>
                        <d5p1:Key>DoubleLoop|FineCheckZBest</d5p1:Key>
                        <d5p1:Value>False</d5p1:Value>
                      </d5p1:KeyValueOfstringstring>
                      <d5p1:KeyValueOfstringstring>
                        <d5p1:Key>SmartFocus|MaxSteps</d5p1:Key>
                        <d5p1:Value>10</d5p1:Value>
                      </d5p1:KeyValueOfstringstring>
                      <d5p1:KeyValueOfstringstring>
                        <d5p1:Key>SmartFocus|StepSizeFactor</d5p1:Key>
                        <d5p1:Value>2.00</d5p1:Value>
                      </d5p1:KeyValueOfstringstring>
                      <d5p1:KeyValueOfstringstring>
                        <d5p1:Key>SmartFocus|DropOffRatio</d5p1:Key>
                        <d5p1:Value>0.00</d5p1:Value>
                      </d5p1:KeyValueOfstringstring>
                      <d5p1:KeyValueOfstringstring>
                        <d5p1:Key>SmartFocus|CheckZBest</d5p1:Key>
                        <d5p1:Value>False</d5p1:Value>
                      </d5p1:KeyValueOfstringstring>
                    </d4p1:AutoFocusSearchRoutineSettings>
                    <d4p1:AutofocusAlgorithmName>Large Structure</d4p1:AutofocusAlgorithmName>
                    <d4p1:BrightnessSettings>
                      <d4p1:Brightness>5.3609388827917381E-05</d4p1:Brightness>
                      <d4p1:CameraSettingValues>
                        <d4p1:AcquireAsGrayscale>false</d4p1:AcquireAsGrayscale>
                        <d4p1:ExposureTime>0.0019</d4p1:ExposureTime>
                        <d4p1:Gain>1</d4p1:Gain>
                      </d4p1:CameraSettingValues>
                      <d4p1:LightIntensity>0.7</d4p1:LightIntensity>
                    </d4p1:BrightnessSettings>
                    <d4p1:DetectionModeParameterValues />
                  </d5p1:Value>
                </d5p1:KeyValueOfunsignedIntPassChannelSettings4NEwyKD7>
                <d5p1:KeyValueOfunsignedIntPassChannelSettings4NEwyKD7>
                  <d5p1:Key>1</d5p1:Key>
                  <d5p1:Value>
                    <d4p1:AutoFocusSearchRoutineSettings>
                      <d5p1:KeyValueOfstringstring>
                        <d5p1:Key>DoubleLoop|CoarseRange</d5p1:Key>
                        <d5p1:Value>500.00</d5p1:Value>
                      </d5p1:KeyValueOfstringstring>
                      <d5p1:KeyValueOfstringstring>
                        <d5p1:Key>DoubleLoop|CoarseExtendRange</d5p1:Key>
                        <d5p1:Value>True</d5p1:Value>
                      </d5p1:KeyValueOfstringstring>
                      <d5p1:KeyValueOfstringstring>
                        <d5p1:Key>DoubleLoop|CoarseStepSizeFactor</d5p1:Key>
                        <d5p1:Value>10.00</d5p1:Value>
                      </d5p1:KeyValueOfstringstring>
                      <d5p1:KeyValueOfstringstring>
                        <d5p1:Key>DoubleLoop|CoarseDropOffRatio</d5p1:Key>
                        <d5p1:Value>0.25</d5p1:Value>
                      </d5p1:KeyValueOfstringstring>
                      <d5p1:KeyValueOfstringstring>
                        <d5p1:Key>DoubleLoop|FineRangeFactor</d5p1:Key>
                        <d5p1:Value>2.00</d5p1:Value>
                      </d5p1:KeyValueOfstringstring>
                      <d5p1:KeyValueOfstringstring>
                        <d5p1:Key>DoubleLoop|FineStepSizeFactor</d5p1:Key>
                        <d5p1:Value>2.00</d5p1:Value>
                      </d5p1:KeyValueOfstringstring>
                      <d5p1:KeyValueOfstringstring>
                        <d5p1:Key>DoubleLoop|FineCheckZBest</d5p1:Key>
                        <d5p1:Value>False</d5p1:Value>
                      </d5p1:KeyValueOfstringstring>
                      <d5p1:KeyValueOfstringstring>
                        <d5p1:Key>SmartFocus|MaxSteps</d5p1:Key>
                        <d5p1:Value>10</d5p1:Value>
                      </d5p1:KeyValueOfstringstring>
                      <d5p1:KeyValueOfstringstring>
                        <d5p1:Key>SmartFocus|StepSizeFactor</d5p1:Key>
                        <d5p1:Value>2.00</d5p1:Value>
                      </d5p1:KeyValueOfstringstring>
                      <d5p1:KeyValueOfstringstring>
                        <d5p1:Key>SmartFocus|DropOffRatio</d5p1:Key>
                        <d5p1:Value>0.00</d5p1:Value>
                      </d5p1:KeyValueOfstringstring>
                      <d5p1:KeyValueOfstringstring>
                        <d5p1:Key>SmartFocus|CheckZBest</d5p1:Key>
                        <d5p1:Value>False</d5p1:Value>
                      </d5p1:KeyValueOfstringstring>
                    </d4p1:AutoFocusSearchRoutineSettings>
                    <d4p1:AutofocusAlgorithmName>Large Structure</d4p1:AutofocusAlgorithmName>
                    <d4p1:BrightnessSettings>
                      <d4p1:Brightness>1.0110986798120198E-05</d4p1:Brightness>
                      <d4p1:CameraSettingValues>
                        <d4p1:AcquireAsGrayscale>false</d4p1:AcquireAsGrayscale>
                        <d4p1:ExposureTime>0.0222</d4p1:ExposureTime>
                        <d4p1:Gain>1.1600000854123247</d4p1:Gain>
                      </d4p1:CameraSettingValues>
                      <d4p1:LightIntensity>0.5</d4p1:LightIntensity>
                    </d4p1:BrightnessSettings>
                    <d4p1:DetectionModeParameterValues />
                  </d5p1:Value>
                </d5p1:KeyValueOfunsignedIntPassChannelSettings4NEwyKD7>
                <d5p1:KeyValueOfunsignedIntPassChannelSettings4NEwyKD7>
                  <d5p1:Key>2</d5p1:Key>
                  <d5p1:Value>
                    <d4p1:AutoFocusSearchRoutineSettings>
                      <d5p1:KeyValueOfstringstring>
                        <d5p1:Key>DoubleLoop|CoarseRange</d5p1:Key>
                        <d5p1:Value>500.00</d5p1:Value>
                      </d5p1:KeyValueOfstringstring>
                      <d5p1:KeyValueOfstringstring>
                        <d5p1:Key>DoubleLoop|CoarseExtendRange</d5p1:Key>
                        <d5p1:Value>True</d5p1:Value>
                      </d5p1:KeyValueOfstringstring>
                      <d5p1:KeyValueOfstringstring>
                        <d5p1:Key>DoubleLoop|CoarseStepSizeFactor</d5p1:Key>
                        <d5p1:Value>10.00</d5p1:Value>
                      </d5p1:KeyValueOfstringstring>
                      <d5p1:KeyValueOfstringstring>
                        <d5p1:Key>DoubleLoop|CoarseDropOffRatio</d5p1:Key>
                        <d5p1:Value>0.25</d5p1:Value>
                      </d5p1:KeyValueOfstringstring>
                      <d5p1:KeyValueOfstringstring>
                        <d5p1:Key>DoubleLoop|FineRangeFactor</d5p1:Key>
                        <d5p1:Value>2.00</d5p1:Value>
                      </d5p1:KeyValueOfstringstring>
                      <d5p1:KeyValueOfstringstring>
                        <d5p1:Key>DoubleLoop|FineStepSizeFactor</d5p1:Key>
                        <d5p1:Value>2.00</d5p1:Value>
                      </d5p1:KeyValueOfstringstring>
                      <d5p1:KeyValueOfstringstring>
                        <d5p1:Key>DoubleLoop|FineCheckZBest</d5p1:Key>
                        <d5p1:Value>False</d5p1:Value>
                      </d5p1:KeyValueOfstringstring>
                      <d5p1:KeyValueOfstringstring>
                        <d5p1:Key>SmartFocus|MaxSteps</d5p1:Key>
                        <d5p1:Value>10</d5p1:Value>
                      </d5p1:KeyValueOfstringstring>
                      <d5p1:KeyValueOfstringstring>
                        <d5p1:Key>SmartFocus|StepSizeFactor</d5p1:Key>
                        <d5p1:Value>2.00</d5p1:Value>
                      </d5p1:KeyValueOfstringstring>
                      <d5p1:KeyValueOfstringstring>
                        <d5p1:Key>SmartFocus|DropOffRatio</d5p1:Key>
                        <d5p1:Value>0.00</d5p1:Value>
                      </d5p1:KeyValueOfstringstring>
                      <d5p1:KeyValueOfstringstring>
                        <d5p1:Key>SmartFocus|CheckZBest</d5p1:Key>
                        <d5p1:Value>False</d5p1:Value>
                      </d5p1:KeyValueOfstringstring>
                    </d4p1:AutoFocusSearchRoutineSettings>
                    <d4p1:AutofocusAlgorithmName>Large Structure</d4p1:AutofocusAlgorithmName>
                    <d4p1:BrightnessSettings>
                      <d4p1:Brightness>2.002997088868269E-05</d4p1:Brightness>
                      <d4p1:CameraSettingValues>
                        <d4p1:AcquireAsGrayscale>false</d4p1:AcquireAsGrayscale>
                        <d4p1:ExposureTime>0.13</d4p1:ExposureTime>
                        <d4p1:Gain>1</d4p1:Gain>
                      </d4p1:CameraSettingValues>
                      <d4p1:LightIntensity>0.7</d4p1:LightIntensity>
                    </d4p1:BrightnessSettings>
                    <d4p1:DetectionModeParameterValues />
                  </d5p1:Value>
                </d5p1:KeyValueOfunsignedIntPassChannelSettings4NEwyKD7>
                <d5p1:KeyValueOfunsignedIntPassChannelSettings4NEwyKD7>
                  <d5p1:Key>3</d5p1:Key>
                  <d5p1:Value>
                    <d4p1:AutoFocusSearchRoutineSettings>
                      <d5p1:KeyValueOfstringstring>
                        <d5p1:Key>DoubleLoop|CoarseRange</d5p1:Key>
                        <d5p1:Value>500.00</d5p1:Value>
                      </d5p1:KeyValueOfstringstring>
                      <d5p1:KeyValueOfstringstring>
                        <d5p1:Key>DoubleLoop|CoarseExtendRange</d5p1:Key>
                        <d5p1:Value>True</d5p1:Value>
                      </d5p1:KeyValueOfstringstring>
                      <d5p1:KeyValueOfstringstring>
                        <d5p1:Key>DoubleLoop|CoarseStepSizeFactor</d5p1:Key>
                        <d5p1:Value>10.00</d5p1:Value>
                      </d5p1:KeyValueOfstringstring>
                      <d5p1:KeyValueOfstringstring>
                        <d5p1:Key>DoubleLoop|CoarseDropOffRatio</d5p1:Key>
                        <d5p1:Value>0.25</d5p1:Value>
                      </d5p1:KeyValueOfstringstring>
                      <d5p1:KeyValueOfstringstring>
                        <d5p1:Key>DoubleLoop|FineRangeFactor</d5p1:Key>
                        <d5p1:Value>2.00</d5p1:Value>
                      </d5p1:KeyValueOfstringstring>
                      <d5p1:KeyValueOfstringstring>
                        <d5p1:Key>DoubleLoop|FineStepSizeFactor</d5p1:Key>
                        <d5p1:Value>2.00</d5p1:Value>
                      </d5p1:KeyValueOfstringstring>
                      <d5p1:KeyValueOfstringstring>
                        <d5p1:Key>DoubleLoop|FineCheckZBest</d5p1:Key>
                        <d5p1:Value>False</d5p1:Value>
                      </d5p1:KeyValueOfstringstring>
                      <d5p1:KeyValueOfstringstring>
                        <d5p1:Key>SmartFocus|MaxSteps</d5p1:Key>
                        <d5p1:Value>10</d5p1:Value>
                      </d5p1:KeyValueOfstringstring>
                      <d5p1:KeyValueOfstringstring>
                        <d5p1:Key>SmartFocus|StepSizeFactor</d5p1:Key>
                        <d5p1:Value>2.00</d5p1:Value>
                      </d5p1:KeyValueOfstringstring>
                      <d5p1:KeyValueOfstringstring>
                        <d5p1:Key>SmartFocus|DropOffRatio</d5p1:Key>
                        <d5p1:Value>0.00</d5p1:Value>
                      </d5p1:KeyValueOfstringstring>
                      <d5p1:KeyValueOfstringstring>
                        <d5p1:Key>SmartFocus|CheckZBest</d5p1:Key>
                        <d5p1:Value>False</d5p1:Value>
                      </d5p1:KeyValueOfstringstring>
                    </d4p1:AutoFocusSearchRoutineSettings>
                    <d4p1:AutofocusAlgorithmName>Large Structure</d4p1:AutofocusAlgorithmName>
                    <d4p1:BrightnessSettings>
                      <d4p1:Brightness>8.9617777777777763E-05</d4p1:Brightness>
                      <d4p1:CameraSettingValues>
                        <d4p1:AcquireAsGrayscale>false</d4p1:AcquireAsGrayscale>
                        <d4p1:ExposureTime>0.05</d4p1:ExposureTime>
                        <d4p1:Gain>1</d4p1:Gain>
                      </d4p1:CameraSettingValues>
                      <d4p1:LightIntensity>0.015999982917535054</d4p1:LightIntensity>
                    </d4p1:BrightnessSettings>
                    <d4p1:DetectionModeParameterValues>
                      <d5p1:KeyValueOfstringstring>
                        <d5p1:Key>phase</d5p1:Key>
                        <d5p1:Value>Brightfield</d5p1:Value>
                      </d5p1:KeyValueOfstringstring>
                    </d4p1:DetectionModeParameterValues>
                  </d5p1:Value>
                </d5p1:KeyValueOfunsignedIntPassChannelSettings4NEwyKD7>
              </d4p1:PassChannelSettings>
            </d5p1:Value>
          </d5p1:KeyValueOfProtocolInstrumentSettingsPassNodeIXRPDjvp>
        </d4p1:PassNodes>
        <d4p1:SaveImageOptions xmlns:d5p1="http://schemas.datacontract.org/2004/07/Thermo.Common.Session">
          <d5p1:DestinationDirectory></d5p1:DestinationDirectory>
          <d5p1:MergedChannelTiledImageSize></d5p1:MergedChannelTiledImageSize>
          <d5p1:Prefix></d5p1:Prefix>
          <d5p1:SaveAsGrayscale>false</d5p1:SaveAsGrayscale>
          <d5p1:SaveOptions>RawChannelField DisplayedMergedField TiledByLocation</d5p1:SaveOptions>
          <d5p1:SelectedDisplayableImageFormat></d5p1:SelectedDisplayableImageFormat>
          <d5p1:SelectedRawImageFormat></d5p1:SelectedRawImageFormat>
          <d5p1:SingleChannelTiledImageSize></d5p1:SingleChannelTiledImageSize>
          <d5p1:TargetBitDepth i:nil="true" />
          <d5p1:TimeLapseEnabled>false</d5p1:TimeLapseEnabled>
          <d5p1:GridOptions xmlns:d6p1="http://schemas.datacontract.org/2004/07/Thermo.Common">
            <d6p1:GridAlignment>CrossHairAtCenter</d6p1:GridAlignment>
            <d6p1:GridColor xmlns:d7p1="http://schemas.datacontract.org/2004/07/System.Windows.Media">
              <d7p1:A>255</d7p1:A>
              <d7p1:B>255</d7p1:B>
              <d7p1:G>255</d7p1:G>
              <d7p1:R>255</d7p1:R>
              <d7p1:ScA>1</d7p1:ScA>
              <d7p1:ScB>1</d7p1:ScB>
              <d7p1:ScG>1</d7p1:ScG>
              <d7p1:ScR>1</d7p1:ScR>
            </d6p1:GridColor>
            <d6p1:GridEnabled>false</d6p1:GridEnabled>
            <d6p1:GridLabel>true</d6p1:GridLabel>
            <d6p1:GridSize>10</d6p1:GridSize>
          </d5p1:GridOptions>
        </d4p1:SaveImageOptions>
        <d4p1:ScanNode>
          <d4p1:BaseFeatures xmlns:d6p1="http://schemas.microsoft.com/2003/10/Serialization/Arrays" />
        </d4p1:ScanNode>
        <d4p1:UseSimpleMode>false</d4p1:UseSimpleMode>
      </d3p1:UserDefinedProtocol>
    </d2p1:ProtocolVersion>
    <d2p1:ProtocolVersionHeader xmlns:d3p1="http://schemas.datacontract.org/2004/07/Thermo.Data.Admin.Headers">
      <d3p1:Identifier>b6153db0-c187-4ec0-9795-8b419ae97bf6</d3p1:Identifier>
      <d3p1:SavedTime>0001-01-01T00:00:00</d3p1:SavedTime>
    </d2p1:ProtocolVersionHeader>
  </m_Item2>
  <m_Item3 xmlns:d2p1="http://schemas.datacontract.org/2004/07/Thermo.Data.Admin">
    <d2p1:DisplayName>Double Slide</d2p1:DisplayName>
    <d2p1:FillingLocation xmlns:d3p1="http://schemas.datacontract.org/2004/07/Thermo.Data.ScanData">
      <d3p1:MicronsX>86500</d3p1:MicronsX>
      <d3p1:MicronsY>85500</d3p1:MicronsY>
      <d3p1:MicronsZ>-3000</d3p1:MicronsZ>
    </d2p1:FillingLocation>
    <d2p1:IsGeneric>false</d2p1:IsGeneric>
    <d2p1:StageInsertSpecification>
      <d2p1:Manufacturer>Evos</d2p1:Manufacturer>
      <d2p1:PartNumber>AMEP-VH021</d2p1:PartNumber>
    </d2p1:StageInsertSpecification>
    <d2p1:VesselHolders xmlns:d3p1="http://schemas.microsoft.com/2003/10/Serialization/Arrays">
      <d3p1:KeyValueOfstringVesselHolderDataszyYO4SQ>
        <d3p1:Key>Top Slide</d3p1:Key>
        <d3p1:Value>
          <d2p1:Height>26400</d2p1:Height>
          <d2p1:LipBottom>0</d2p1:LipBottom>
          <d2p1:LipLeft>0</d2p1:LipLeft>
          <d2p1:LipRight>0</d2p1:LipRight>
          <d2p1:LipTop>0</d2p1:LipTop>
          <d2p1:Location xmlns:d6p1="http://schemas.datacontract.org/2004/07/Thermo.Data.ScanData">
            <d6p1:MicronsX>33073</d6p1:MicronsX>
            <d6p1:MicronsY>13800</d6p1:MicronsY>
            <d6p1:MicronsZ>-3000</d6p1:MicronsZ>
          </d2p1:Location>
          <d2p1:Name>Top Slide</d2p1:Name>
          <d2p1:PusherLocation>TopRight</d2p1:PusherLocation>
          <d2p1:Width>77277</d2p1:Width>
          <d2p1:LipThickness>0</d2p1:LipThickness>
        </d3p1:Value>
      </d3p1:KeyValueOfstringVesselHolderDataszyYO4SQ>
      <d3p1:KeyValueOfstringVesselHolderDataszyYO4SQ>
        <d3p1:Key>Bottom Slide</d3p1:Key>
        <d3p1:Value>
          <d2p1:Height>26400</d2p1:Height>
          <d2p1:LipBottom>0</d2p1:LipBottom>
          <d2p1:LipLeft>0</d2p1:LipLeft>
          <d2p1:LipRight>0</d2p1:LipRight>
          <d2p1:LipTop>0</d2p1:LipTop>
          <d2p1:Location xmlns:d6p1="http://schemas.datacontract.org/2004/07/Thermo.Data.ScanData">
            <d6p1:MicronsX>33650</d6p1:MicronsX>
            <d6p1:MicronsY>53800</d6p1:MicronsY>
            <d6p1:MicronsZ>-3000</d6p1:MicronsZ>
          </d2p1:Location>
          <d2p1:Name>Bottom Slide</d2p1:Name>
          <d2p1:PusherLocation>BottomLeft</d2p1:PusherLocation>
          <d2p1:Width>77277</d2p1:Width>
          <d2p1:LipThickness>0</d2p1:LipThickness>
        </d3p1:Value>
      </d3p1:KeyValueOfstringVesselHolderDataszyYO4SQ>
    </d2p1:VesselHolders>
  </m_Item3>
  <m_Item4 xmlns:d2p1="http://schemas.microsoft.com/2003/10/Serialization/Arrays">
    <d2p1:KeyValueOfstringVesselVersionExportContractszyYO4SQ>
      <d2p1:Key>Top Slide</d2p1:Key>
      <d2p1:Value xmlns:d4p1="http://schemas.datacontract.org/2004/07/Thermo.Data.Admin">
        <d4p1:VesselData xmlns:d5p1="http://VesselDataV1">
          <d5p1:AreaGrids>
            <d4p1:VesselAreaGridData>
              <d4p1:NumberOfColumns>1</d4p1:NumberOfColumns>
              <d4p1:NumberOfRows>1</d4p1:NumberOfRows>
              <d4p1:AreaDepth>0</d4p1:AreaDepth>
              <d4p1:AreaHeight>0</d4p1:AreaHeight>
              <d4p1:AreaShape>Rectangular</d4p1:AreaShape>
              <d4p1:AreaThickness>0</d4p1:AreaThickness>
              <d4p1:AreaWidth>0</d4p1:AreaWidth>
              <d4p1:Polygon xmlns:d8p1="http://schemas.datacontract.org/2004/07/System.Windows" />
            </d4p1:VesselAreaGridData>
          </d5p1:AreaGrids>
          <d5p1:Identifier>4d1087f9-5078-4e4a-8410-eb8535b12ae6</d5p1:Identifier>
          <d5p1:Name>Slide - Facing Down</d5p1:Name>
          <d5p1:PartNumber></d5p1:PartNumber>
          <d5p1:VesselHeight>0</d5p1:VesselHeight>
          <d5p1:VesselManufacturerIdentifier>feeb0bc0-019d-49d8-bf5f-36a76e2156e4</d5p1:VesselManufacturerIdentifier>
          <d5p1:VesselSize>1</d5p1:VesselSize>
          <d5p1:VesselType>Slide</d5p1:VesselType>
          <d5p1:VesselWidth>0</d5p1:VesselWidth>
        </d4p1:VesselData>
        <d4p1:VesselManufacturerData xmlns:d5p1="http://VesselManufacturerDataV1">
          <d5p1:Identifier>feeb0bc0-019d-49d8-bf5f-36a76e2156e4</d5p1:Identifier>
          <d5p1:Name>Generic</d5p1:Name>
        </d4p1:VesselManufacturerData>
        <d4p1:VesselVersionData xmlns:d5p1="http://VesselVersionDataV1">
          <d5p1:AreaGrids>
            <d4p1:VesselAreaGridVersionData>
              <d4p1:AreaPitchX>75000</d4p1:AreaPitchX>
              <d4p1:AreaPitchY>25000</d4p1:AreaPitchY>
              <d4p1:FirstAreaCenterX>37500</d4p1:FirstAreaCenterX>
              <d4p1:FirstAreaCenterY>12500</d4p1:FirstAreaCenterY>
              <d4p1:FirstAreaCenterZ>0</d4p1:FirstAreaCenterZ>
              <d4p1:AreaHeight>25000</d4p1:AreaHeight>
              <d4p1:AreaWidth>75000</d4p1:AreaWidth>
            </d4p1:VesselAreaGridVersionData>
          </d5p1:AreaGrids>
          <d5p1:CreationTime>2015-09-17T00:00:00</d5p1:CreationTime>
          <d5p1:Identifier>3dbd3380-3f91-4fb7-a1e5-a05c0d7a6445</d5p1:Identifier>
          <d5p1:SavedTime>2017-09-19T19:57:28.5446004Z</d5p1:SavedTime>
          <d5p1:VesselIdentifier>4d1087f9-5078-4e4a-8410-eb8535b12ae6</d5p1:VesselIdentifier>
          <d5p1:VesselHeight>25000</d5p1:VesselHeight>
          <d5p1:VesselWidth>75000</d5p1:VesselWidth>
        </d4p1:VesselVersionData>
      </d2p1:Value>
    </d2p1:KeyValueOfstringVesselVersionExportContractszyYO4SQ>
    <d2p1:KeyValueOfstringVesselVersionExportContractszyYO4SQ>
      <d2p1:Key>Bottom Slide</d2p1:Key>
      <d2p1:Value xmlns:d4p1="http://schemas.datacontract.org/2004/07/Thermo.Data.Admin">
        <d4p1:VesselData xmlns:d5p1="http://VesselDataV1">
          <d5p1:AreaGrids>
            <d4p1:VesselAreaGridData>
              <d4p1:NumberOfColumns>1</d4p1:NumberOfColumns>
              <d4p1:NumberOfRows>1</d4p1:NumberOfRows>
              <d4p1:AreaDepth>0</d4p1:AreaDepth>
              <d4p1:AreaHeight>0</d4p1:AreaHeight>
              <d4p1:AreaShape>Rectangular</d4p1:AreaShape>
              <d4p1:AreaThickness>0</d4p1:AreaThickness>
              <d4p1:AreaWidth>0</d4p1:AreaWidth>
              <d4p1:Polygon xmlns:d8p1="http://schemas.datacontract.org/2004/07/System.Windows" />
            </d4p1:VesselAreaGridData>
          </d5p1:AreaGrids>
          <d5p1:Identifier>4d1087f9-5078-4e4a-8410-eb8535b12ae6</d5p1:Identifier>
          <d5p1:Name>Slide - Facing Down</d5p1:Name>
          <d5p1:PartNumber></d5p1:PartNumber>
          <d5p1:VesselHeight>0</d5p1:VesselHeight>
          <d5p1:VesselManufacturerIdentifier>feeb0bc0-019d-49d8-bf5f-36a76e2156e4</d5p1:VesselManufacturerIdentifier>
          <d5p1:VesselSize>1</d5p1:VesselSize>
          <d5p1:VesselType>Slide</d5p1:VesselType>
          <d5p1:VesselWidth>0</d5p1:VesselWidth>
        </d4p1:VesselData>
        <d4p1:VesselManufacturerData xmlns:d5p1="http://VesselManufacturerDataV1">
          <d5p1:Identifier>feeb0bc0-019d-49d8-bf5f-36a76e2156e4</d5p1:Identifier>
          <d5p1:Name>Generic</d5p1:Name>
        </d4p1:VesselManufacturerData>
        <d4p1:VesselVersionData xmlns:d5p1="http://VesselVersionDataV1">
          <d5p1:AreaGrids>
            <d4p1:VesselAreaGridVersionData>
              <d4p1:AreaPitchX>75000</d4p1:AreaPitchX>
              <d4p1:AreaPitchY>25000</d4p1:AreaPitchY>
              <d4p1:FirstAreaCenterX>37500</d4p1:FirstAreaCenterX>
              <d4p1:FirstAreaCenterY>12500</d4p1:FirstAreaCenterY>
              <d4p1:FirstAreaCenterZ>0</d4p1:FirstAreaCenterZ>
              <d4p1:AreaHeight>25000</d4p1:AreaHeight>
              <d4p1:AreaWidth>75000</d4p1:AreaWidth>
            </d4p1:VesselAreaGridVersionData>
          </d5p1:AreaGrids>
          <d5p1:CreationTime>2015-09-17T00:00:00</d5p1:CreationTime>
          <d5p1:Identifier>3dbd3380-3f91-4fb7-a1e5-a05c0d7a6445</d5p1:Identifier>
          <d5p1:SavedTime>2017-09-19T19:57:28.5446004Z</d5p1:SavedTime>
          <d5p1:VesselIdentifier>4d1087f9-5078-4e4a-8410-eb8535b12ae6</d5p1:VesselIdentifier>
          <d5p1:VesselHeight>25000</d5p1:VesselHeight>
          <d5p1:VesselWidth>75000</d5p1:VesselWidth>
        </d4p1:VesselVersionData>
      </d2p1:Value>
    </d2p1:KeyValueOfstringVesselVersionExportContractszyYO4SQ>
  </m_Item4>
</TupleOfScanProtocolDataProtocolVersionExportContractStageInsertDataArrayOfKeyValueOfstringVesselVersionExportContractszyYO4SQmIkR6jwH>
